# Supplementary material for: An integer GARCH model for a Poisson process with time-varying zero-inflation
Source: PLoS One. 2023 May 18;18(5):e0285769. doi: 10.1371/journal.pone.0285769 (PMC10194996; doi:10.1371/journal.pone.0285769)
Supplement: S1 File — This file contains the codes for simulation study, real data example 1, and real data example 2. (ZIP) [file pone.0285769.s008.zip]

Archive with 95 entries (70 files):
- S1 File Codes/Real Data Example 1/
- S1 File Codes/Real Data Example 1/Initial Values/
- S1 File Codes/Real Data Example 1/Initial Values/.Rhistory
- S1 File Codes/Real Data Example 1/Initial Values/InfluenzaA.xlsx
- S1 File Codes/Real Data Example 1/Initial Values/Initial Values.R
- S1 File Codes/Real Data Example 1/Initial Values/LLF_INARCH1.R
- S1 File Codes/Real Data Example 1/Initial Values/LLF_INARCH2.R
- S1 File Codes/Real Data Example 1/Initial Values/LLF_INGARCH.R
- S1 File Codes/Real Data Example 1/Residual Analysis/
- S1 File Codes/Real Data Example 1/Residual Analysis/data.xlsx
- S1 File Codes/Real Data Example 1/Residual Analysis/Residual Analysis.R
- S1 File Codes/Real Data Example 1/Sc1C0M1/
- S1 File Codes/Real Data Example 1/Sc1C0M1/C0M1.m
- S1 File Codes/Real Data Example 1/Sc1C0M1/confuneqn.m
- S1 File Codes/Real Data Example 1/Sc1C0M1/data.xlsx
- S1 File Codes/Real Data Example 1/Sc1C0M1/importfile.m
- S1 File Codes/Real Data Example 1/Sc1C0M2/
- S1 File Codes/Real Data Example 1/Sc1C0M2/C0M2.m
- S1 File Codes/Real Data Example 1/Sc1C0M2/confuneqn.m
- S1 File Codes/Real Data Example 1/Sc1C0M2/data.xlsx
- S1 File Codes/Real Data Example 1/Sc1C0M2/importfile.m
- S1 File Codes/Real Data Example 1/Sc1C0M3/
- S1 File Codes/Real Data Example 1/Sc1C0M3/C0M3.m
- S1 File Codes/Real Data Example 1/Sc1C0M3/confuneqn.m
- S1 File Codes/Real Data Example 1/Sc1C0M3/data.xlsx
- S1 File Codes/Real Data Example 1/Sc1C0M3/importfile.m
- S1 File Codes/Real Data Example 1/Sc2C0M1/
- S1 File Codes/Real Data Example 1/Sc2C0M1/C0M1.m
- S1 File Codes/Real Data Example 1/Sc2C0M1/confuneqn.m
- S1 File Codes/Real Data Example 1/Sc2C0M1/data.xlsx
- S1 File Codes/Real Data Example 1/Sc2C0M1/importfile.m
- S1 File Codes/Real Data Example 1/Sc2C0M2/
- S1 File Codes/Real Data Example 1/Sc2C0M2/C0M2.m
- S1 File Codes/Real Data Example 1/Sc2C0M2/confuneqn.m
- S1 File Codes/Real Data Example 1/Sc2C0M2/confuneqnwc.m
- S1 File Codes/Real Data Example 1/Sc2C0M2/confuneqnwc2.m
- S1 File Codes/Real Data Example 1/Sc2C0M2/data.xlsx
- S1 File Codes/Real Data Example 1/Sc2C0M2/importfile.m
- S1 File Codes/Real Data Example 1/Sc2C0M3/
- S1 File Codes/Real Data Example 1/Sc2C0M3/C0M3.m
- S1 File Codes/Real Data Example 1/Sc2C0M3/confuneqn.m
- S1 File Codes/Real Data Example 1/Sc2C0M3/data.xlsx
- S1 File Codes/Real Data Example 1/Sc2C0M3/importfile.m
- S1 File Codes/Real Data Example 2/
- S1 File Codes/Real Data Example 2/Initial Values/
- S1 File Codes/Real Data Example 2/Initial Values/.RData
- S1 File Codes/Real Data Example 2/Initial Values/.Rhistory
- S1 File Codes/Real Data Example 2/Initial Values/InfluenzaB.xlsx
- S1 File Codes/Real Data Example 2/Initial Values/Initial Values.R
- S1 File Codes/Real Data Example 2/Initial Values/LLF_INARCH1.R
- S1 File Codes/Real Data Example 2/Initial Values/LLF_INARCH2.R
- S1 File Codes/Real Data Example 2/Initial Values/LLF_INGARCH.R
- S1 File Codes/Real Data Example 2/Residual Analysis/
- S1 File Codes/Real Data Example 2/Residual Analysis/InfluenzaB.xlsx
- S1 File Codes/Real Data Example 2/Residual Analysis/Residual Analysis Ex2.R
- S1 File Codes/Real Data Example 2/Sc4C0M1/
- S1 File Codes/Real Data Example 2/Sc4C0M1/.DS_Store
- S1 File Codes/Real Data Example 2/Sc4C0M1/C0M1.m
- S1 File Codes/Real Data Example 2/Sc4C0M1/importfile.m
- S1 File Codes/Real Data Example 2/Sc4C0M1/InfluenzaB.xlsx
- S1 File Codes/Real Data Example 2/Sc4C0M2/
- S1 File Codes/Real Data Example 2/Sc4C0M2/.DS_Store
- S1 File Codes/Real Data Example 2/Sc4C0M2/C0M2.m
- S1 File Codes/Real Data Example 2/Sc4C0M2/importfile.m
- S1 File Codes/Real Data Example 2/Sc4C0M2/InfluenzaB.xlsx
- S1 File Codes/Real Data Example 2/Sc4C0M3/
- S1 File Codes/Real Data Example 2/Sc4C0M3/.DS_Store
- S1 File Codes/Real Data Example 2/Sc4C0M3/C0M3.m
- S1 File Codes/Real Data Example 2/Sc4C0M3/importfile.m
- S1 File Codes/Real Data Example 2/Sc4C0M3/InfluenzaB.xlsx
- S1 File Codes/Simulation Study/
- S1 File Codes/Simulation Study/ZIP_INARCH_1_Initial_Value/
- S1 File Codes/Simulation Study/ZIP_INARCH_1_Initial_Value/LOGISTIC_INARCH_1/
- S1 File Codes/Simulation Study/ZIP_INARCH_1_Initial_Value/LOGISTIC_INARCH_1/EM_INARCH_1.m
- S1 File Codes/Simulation Study/ZIP_INARCH_1_Initial_Value/LOGISTIC_INARCH_1/MLE_INARCH_1.m
- S1 File Codes/Simulation Study/ZIP_INARCH_1_Initial_Value/SINCOS_INARCH_1/
- S1 File Codes/Simulation Study/ZIP_INARCH_1_Initial_Value/SINCOS_INARCH_1/confuneqn.m
- S1 File Codes/Simulation Study/ZIP_INARCH_1_Initial_Value/SINCOS_INARCH_1/EM_INARCH_1.m
- S1 File Codes/Simulation Study/ZIP_INARCH_1_Initial_Value/SINCOS_INARCH_1/MLE_INARCH_1.m
- S1 File Codes/Simulation Study/ZIP_INARCH_2 Initial_Value/
- S1 File Codes/Simulation Study/ZIP_INARCH_2 Initial_Value/LOGISTIC_REG/
- S1 File Codes/Simulation Study/ZIP_INARCH_2 Initial_Value/LOGISTIC_REG/EM_INARCH_2.m
- S1 File Codes/Simulation Study/ZIP_INARCH_2 Initial_Value/LOGISTIC_REG/MLE_INARCH_2.m
- S1 File Codes/Simulation Study/ZIP_INARCH_2 Initial_Value/SIN_COS/
- S1 File Codes/Simulation Study/ZIP_INARCH_2 Initial_Value/SIN_COS/confuneqn.m
- S1 File Codes/Simulation Study/ZIP_INARCH_2 Initial_Value/SIN_COS/EM_INARCH_2.m
- S1 File Codes/Simulation Study/ZIP_INARCH_2 Initial_Value/SIN_COS/MLE_INARCH_2.m
- S1 File Codes/Simulation Study/ZIP_INGARCH_1_1_Initial_Values/
- S1 File Codes/Simulation Study/ZIP_INGARCH_1_1_Initial_Values/Logistic_INGARCH_1_1/
- S1 File Codes/Simulation Study/ZIP_INGARCH_1_1_Initial_Values/Logistic_INGARCH_1_1/EM_INGARCH_1_1.m
- S1 File Codes/Simulation Study/ZIP_INGARCH_1_1_Initial_Values/Logistic_INGARCH_1_1/MLE_INGARCH_1_1.m
- S1 File Codes/Simulation Study/ZIP_INGARCH_1_1_Initial_Values/SINCOS_INGARCH_1_1/
- S1 File Codes/Simulation Study/ZIP_INGARCH_1_1_Initial_Values/SINCOS_INGARCH_1_1/confuneqn.m
- S1 File Codes/Simulation Study/ZIP_INGARCH_1_1_Initial_Values/SINCOS_INGARCH_1_1/EM_INGARCH_1_1.m
- S1 File Codes/Simulation Study/ZIP_INGARCH_1_1_Initial_Values/SINCOS_INGARCH_1_1/MLE_INGARCH_1_1.m
