# Supplementary material for: An integer GARCH model for a Poisson process with time-varying zero-inflation
Source: PLoS One. 2023 May 18;18(5):e0285769. doi: 10.1371/journal.pone.0285769 (PMC10194996; doi:10.1371/journal.pone.0285769)
Supplement: S1 File — This file contains the codes for simulation study, real data example 1, and real data example 2. (ZIP) [file pone.0285769.s008.zip › S1 File Codes/Real Data Example 1/Initial Values/InfluenzaA.xlsx]

## Sheet: Virus_A
A
0
0
0
0
1
0
0
0
1
0
1
1
1
0
2
0
2
0
1
3
6
6
2
6
3
5
7
3
1
1
1
2
0
0
0
1
0
1
0
1
1
0
0
0
0
0
0
0
0
0
0
0
0
0
0
0
0
0
0
0
0
1
1
3
1
3
4
2
8
3
6
6
8
0
3
4
1
3
1
4
1
3
0
0
1
1
0
1
0
0
0
0
0
0
0
0
0
1
0
1
0
0
0
0
0
0
1
0
3
2
2
0
0
0
2
4
6
13
6
12
11
10
6
6
7
4
2
2
1
4
0
0
3
0
0
0
0
1
0
0
0
0
0
0
0
0
0
0
0
0
0
0
0
0
0
0
1
1
0
0
