# Supplementary material for: An integer GARCH model for a Poisson process with time-varying zero-inflation
Source: PLoS One. 2023 May 18;18(5):e0285769. doi: 10.1371/journal.pone.0285769 (PMC10194996; doi:10.1371/journal.pone.0285769)
Supplement: S1 File — This file contains the codes for simulation study, real data example 1, and real data example 2. (ZIP) [file pone.0285769.s008.zip › S1 File Codes/Real Data Example 1/Initial Values/Initial Values.R]

library(tseries)
library(ggplot2)
library(readxl)
library(tidyr)
library(scales)
library(nloptr)

Virus_A<- read_excel("InfluenzaA.xlsx")
View(Virus_A)
VA=data.frame(Virus_A)
colnames(VA)=c("Deaths")
Death=VA$Deaths

t=length(Death)#Number of weeks
tw=c(1:160) #weekly
tm=c(1:40)  #monthly

################################
#convert count data into binary#
                               #
newdata=Death;                 #
for (i in 1:160) {             #
  if(Death[i]==0)              #
  {newdata[i]=0}               #
  else                         #
  { newdata[i]=1 }             #
}                              #
################################

##############################################################
zcount=c();#number of zeros for given week if data=0 zcount=1#
for (i in 1:160) {                                           #
  if(newdata[i]>0)                                           #
  {zcount[i]=0}                                              #
  else                                                       #
  { zcount[i]=1 }                                            #
}                                                            #
##############################################################

##################################
#cumulative count  of zeros      #
count=c();                       #
for (i in 1:160) {               #  
  if(i==1)                       #
    count[i]=zcount[i]           #
  else                           #
    count[i]=count[i-1]+zcount[i]#
}                                #
##################################

####################################################################################################################
#monthly zero count: 4 weeks per month                                                                             #
mcount=matrix(0,1,40)                                                                                              #
monthlyzerocount=c(mcount)                                                                                         #
monthlyzerocount[1]=count[4]-count[1]                                                                              #
for (i in 2:40) {                                                                                                  #
  monthlyzerocount[i]=(count[4*(i)]-count[4*(i-1)])                                                                #
}                                                                                                                  #
rmonthly=monthly_ratio=monthlyzerocount/max(monthlyzerocount) #get the ratio                                       #
                                                                                                                   #
#modelm_1.0                                                                                                        #
mdl1=lm(rmonthly~(sin(2*pi*tm/12)+cos(2*pi*tm/12))) #model1 for ratio                                              #
summary(mdl1) #Anova table                                                                                         #                                                                                                                         
omega_monthly1=0.50891+0.15841*sin(2*pi*tm/12)+0.44048*cos(2*pi*tm/12)                                             #
omega_hatm=mean(omega_monthly1) #  0.5312464                                                                       #
A=mdl1$coefficients[[2]]        #  0.1584109                                                                       #
B=mdl1$coefficients[[3]]        #  0.4404828                                                                       #
C=mdl1$coefficients[[1]]        #  0.5089135                                                                       #
delta=C-sqrt(A^2+B^2)           #  0.04081182                                                                      #
####################################################################################################################

####################################################################################################################
#Initial Values for INGARCH(1,1) Process
INGARCH=LLF_INGARCH(CDATA =VA$Deaths,c(0.2,0.3,0.6) )
alpha0=INGARCH$solution[1]      # 0.08352943
alpha1=INGARCH$solution[2]      # 0.4912148 
beta1=INGARCH$solution[3]       # 0.4544199
####################################################################################################################

####################################################################################################################
#Initial Values for INARCH(1) Process
INARCH1=LLF_INARCH1(CDATA =VA$Deaths,c(0.2,0.8) )
alpha0=INARCH1$solution[1]     # 0.3625487
alpha1=INARCH1$solution[2]     # 0.7608081
####################################################################################################################

####################################################################################################################
#Initial Values for INARCH(2) Process
INARCH2=LLF_INARCH2(CDATA =VA$Deaths,c(0.2,0.3,0.6) )
alpha0=INARCH2$solution[1]     # 0.2190811
alpha1=INARCH2$solution[2]     # 0.4467028
alpha2=INARCH2$solution[3]     # 0.4096673
####################################################################################################################
