# Supplementary material for: An integer GARCH model for a Poisson process with time-varying zero-inflation
Source: PLoS One. 2023 May 18;18(5):e0285769. doi: 10.1371/journal.pone.0285769 (PMC10194996; doi:10.1371/journal.pone.0285769)
Supplement: S1 File — This file contains the codes for simulation study, real data example 1, and real data example 2. (ZIP) [file pone.0285769.s008.zip › S1 File Codes/Real Data Example 1/Initial Values/LLF_INARCH1.R]

##################################################################################################################
LLF_INARCH1=function(CDATA,TRUE_COEF) 
{
  
  PARA=TRUE_COEF   # Initial Parameter Values
  Y=CDATA          # Simulated Data 
  N=length(Y)      # Number of Simulated Data Points 
  
  ################################################################################################################
  eval_f=function(theta)
  {
    LAMBDA=numeric(N)      # Vector of Lambda coefficients : Vector Size= 1*N
    LLF=numeric(N)         # Log Likelihood Function Values
    
    # First we generate LAMBDA Values LAMBDA[1] to LAMBDA[N]
    LAMBDA[1]=theta[1]
    
    for (k in 2:N)
    {
      LAMBDA[k]=theta[1]+theta[2]*Y[k-1]
    }
    
    
    for (i in 2:N )
      
    {
      LLF[i]=LAMBDA[i]+log(factorial(Y[i]))-Y[i]*log(LAMBDA[i])
    }
    
    return(sum(LLF));
    
  }
  
  ################################################################################################################
  eval_grad_f=function(theta)
  {
    return(c(nl.grad(theta,eval_f)))
  }
  ################################################################################################################
  eval_g0=function(theta)
  {
    return(c(theta[2]-1))
  }
  ################################################################################################################
  eval_jac_g0=function(theta)
  {
    return(nl.jacobian(theta,eval_g0));
  }
  ################################################################################################################
  local_opts=list("algorithm"="NLOPT_LD_LBFGS","xtol_rel"=1.0e-12)
  opts=list("algorithm"="NLOPT_LD_AUGLAG","xtol_rel"=1.0e-12,"maxeval"=1000000,"local_opts"=local_opts)
  
  LLFINARCH1=nloptr(x0=c(PARA),eval_f = eval_f,eval_grad_f=eval_grad_f,lb=c(0.0001,0.0001),ub=c(Inf,0.9999),eval_g_ineq=eval_g0,eval_jac_g_ineq = eval_jac_g0,opts = opts)
  ##################################################################################################################
  return(LLFINARCH1)
}
##################################################################################################################
