# Supplementary material for: An integer GARCH model for a Poisson process with time-varying zero-inflation
Source: PLoS One. 2023 May 18;18(5):e0285769. doi: 10.1371/journal.pone.0285769 (PMC10194996; doi:10.1371/journal.pone.0285769)
Supplement: S1 File — This file contains the codes for simulation study, real data example 1, and real data example 2. (ZIP) [file pone.0285769.s008.zip › S1 File Codes/Real Data Example 1/Residual Analysis/data.xlsx]

## Sheet: Virus_A
A	fv	psr	error	lambda_hat_alpha0	lambda_hat_xbar
0	0.1215	-0.2718	-0.1215	0.2987	1.5063
0	0.1215	-0.2718	-0.1215	0.4386	1.0085
0	0.1215	-0.2718	-0.1215	0.5041	0.7786
0	0.1215	-0.2718	-0.1215	0.5348	0.6724
1	0.2044	1.4082	0.7956	0.5491	0.6234
0	0.3303	-0.4161	-0.3303	1.0298	1.0766
0	0.2995	-0.4053	-0.2995	0.7809	0.8101
0	0.2044	-0.3618	-0.2044	0.6644	0.687
1	0.3457	0.9338	0.6543	0.6098	0.6301
0	0.5586	-0.5767	-0.5586	1.0582	1.0797
1	0.5065	0.5455	0.4935	0.7942	0.8115
1	0.5586	0.4557	0.4414	1.1445	1.1634
1	1.0562	-0.0441	-0.0562	1.3085	1.326
0	1.0562	-0.8286	-1.0562	1.3853	1.4011
2	0.7436	1.2408	1.2564	0.9474	0.9599
0	1.1328	-0.8475	-1.1328	1.6901	1.7078
2	1.2479	0.6069	0.7521	1.0901	1.1016
0	1.443	-1.0671	-1.443	1.7569	1.7732
1	1.2479	-0.2	-0.2479	1.1214	1.1318
3	1.0447	1.7512	1.9553	1.2977	1.3114
6	2.4033	2.1776	3.5967	2.328	2.3459
6	4.4186	0.6733	1.5814	4.2321	4.2512
2	5.4308	-1.2886	-3.4308	5.1237	5.1311
6	3.6434	1.1248	2.3566	3.6456	3.6342
3	4.0681	-0.4751	-1.0681	4.849	4.8462
5	4.0771	0.41	0.9229	3.9909	3.9785
7	3.959	1.3747	3.041	4.5368	4.5293
3	5.5224	-0.931	-2.5224	5.7402	5.7354
1	3.9072	-1.1057	-2.9072	4.4081	4.3891
1	1.9276	-0.5688	-0.9276	2.8366	2.8158
1	1.3322	-0.2561	-0.3322	2.1008	2.0891
2	1.3322	0.515	0.6678	1.7563	1.7535
0	1.3454	-0.8841	-1.3454	2.0689	2.0743
0	0.9628	-0.7969	-0.9628	1.2674	1.2709
0	0.4988	-0.6274	-0.4988	0.8922	0.8998
1	0.4988	0.6304	0.5012	0.7165	0.7284
0	0.5446	-0.5671	-0.5446	1.1081	1.1251
1	0.4937	0.5646	0.5063	0.8176	0.8325
0	0.5446	-0.5671	-0.5446	1.1555	1.1731
1	0.4937	0.5646	0.5063	0.8398	0.8546
1	0.32	0.8679	0.68	1.1658	1.1834
0	0.4121	-0.4346	-0.4121	1.3185	1.3352
0	0.2901	-0.3979	-0.2901	0.9161	0.9295
0	0.198	-0.3554	-0.198	0.7277	0.7421
0	0.1191	-0.2689	-0.1191	0.6395	0.6556
0	0.1191	-0.2689	-0.1191	0.5982	0.6156
0	0.1191	-0.2689	-0.1191	0.5788	0.5972
0	0.1191	-0.2689	-0.1191	0.5698	0.5886
0	0.1215	-0.2718	-0.1215	0.5655	0.5847
0	0.1215	-0.2718	-0.1215	0.5635	0.5829
0	0.1215	-0.2718	-0.1215	0.5626	0.582
0	0.1215	-0.2718	-0.1215	0.5622	0.5817
0	0.2044	-0.3618	-0.2044	0.562	0.5815
0	0.2044	-0.3618	-0.2044	0.5619	0.5814
0	0.2044	-0.3618	-0.2044	0.5618	0.5814
0	0.2044	-0.3618	-0.2044	0.5618	0.5813
0	0.3457	-0.4933	-0.3457	0.5618	0.5813
0	0.3457	-0.4933	-0.3457	0.5618	0.5813
0	0.3457	-0.4933	-0.3457	0.5618	0.5813
0	0.3457	-0.4933	-0.3457	0.5618	0.5813
0	0.5075	-0.635	-0.5075	0.5618	0.5813
1	0.5075	0.6162	0.4925	0.5618	0.5813
1	0.8201	0.1668	0.1799	1.0357	1.0571
3	1.0562	1.525	1.9438	1.2576	1.2769
1	2.1419	-0.6603	-1.1419	2.3092	2.33
3	1.9468	0.6472	1.0532	1.8539	1.8648
4	2.1419	1.0744	1.8581	2.5885	2.6015
2	3.1416	-0.5121	-1.1416	3.4063	3.4176
8	2.9686	2.7033	5.0314	2.8414	2.8429
3	4.9749	-0.7827	-1.9749	5.4203	5.4323
6	4.765	0.5024	1.235	4.2583	4.2492
6	4.4186	0.6733	1.5814	5.1359	5.1302
8	5.4133	0.9667	2.5867	5.5469	5.5371
0	6.3042	-2.1406	-6.3042	6.6871	6.6766
3	3.4135	-0.204	-0.4135	3.4298	3.3964
4	2.0592	1.2764	1.9408	3.3263	3.3089
1	3.1106	-0.9424	-2.1106	3.7518	3.7443
3	2.2254	0.433	0.7746	2.5293	2.5179
1	2.1208	-0.6464	-1.1208	2.9047	2.9032
4	1.9276	1.2708	2.0724	2.1327	2.1295
1	1.9599	-0.4788	-0.9599	3.1929	3.1996
3	1.7341	0.6921	1.2659	2.2676	2.2664
0	1.6526	-0.9362	-1.6526	2.7822	2.787
0	1.1948	-0.8535	-1.1948	1.6014	1.6
1	0.337	0.9554	0.663	1.0486	1.0518
1	0.5446	0.4742	0.4554	1.2636	1.2744
0	0.7013	-0.6087	-0.7013	1.3643	1.3772
1	0.4937	0.5646	0.5063	0.9375	0.9489
0	0.32	-0.4085	-0.32	1.2116	1.2269
0	0.2901	-0.3979	-0.2901	0.8661	0.8795
0	0.198	-0.3554	-0.198	0.7043	0.719
0	0.198	-0.3554	-0.198	0.6285	0.6449
0	0.1191	-0.2689	-0.1191	0.593	0.6107
0	0.1191	-0.2689	-0.1191	0.5764	0.5949
0	0.1191	-0.2689	-0.1191	0.5686	0.5876
0	0.1191	-0.2689	-0.1191	0.565	0.5842
0	0.1215	-0.2718	-0.1215	0.5633	0.5827
1	0.1215	1.9656	0.8785	0.5625	0.5819
0	0.1963	-0.3101	-0.1963	1.036	1.0574
1	0.178	1.3974	0.822	0.7838	0.8012
0	0.3303	-0.4161	-0.3303	1.1396	1.1587
0	0.2995	-0.4053	-0.2995	0.8324	0.848
0	0.2044	-0.3618	-0.2044	0.6885	0.7045
0	0.2044	-0.3618	-0.2044	0.6211	0.6382
0	0.3457	-0.4933	-0.3457	0.5896	0.6076
0	0.3457	-0.4933	-0.3457	0.5748	0.5935
1	0.3457	0.9338	0.6543	0.5679	0.5869
0	0.5586	-0.5767	-0.5586	1.0385	1.0597
3	0.7436	2.2284	2.2564	0.785	0.8023
2	1.4454	0.35	0.5546	2.088	2.1108
2	1.8409	0.0842	0.1591	2.2242	2.2393
0	1.6049	-0.9396	-1.6049	2.2879	2.2987
0	1.2479	-1.0068	-1.2479	1.37	1.3745
0	0.6465	-0.7598	-0.6465	0.9402	0.9476
2	0.6465	1.591	1.3535	0.739	0.7505
4	1.443	1.8911	2.557	1.5925	1.6111
6	3.1875	1.4507	2.8125	2.94	2.9602
13	4.756	3.3579	8.244	4.5187	4.5348
6	8.5587	-0.7187	-2.5587	8.5751	8.5928
12	7.7925	1.2569	4.2075	7.1571	7.1363
11	8.0858	0.8418	2.9142	9.3366	9.3184
10	9.6582	0.0876	0.3418	9.8832	9.8504
6	8.8765	-0.7807	-2.8765	9.6652	9.6204
6	6.7586	-0.2463	-0.7586	7.6676	7.6108
7	4.7925	0.7233	2.2075	6.7322	6.6828
4	5.1868	-0.3665	-1.1868	6.7682	6.7299
2	4.3016	-0.8165	-2.3016	5.3633	5.3243
2	2.6197	-0.311	-0.6197	3.7578	3.7235
1	1.5774	-0.3384	-0.5774	3.006	2.9841
4	1.2701	1.8685	2.7299	2.1801	2.1669
0	1.9599	-0.9777	-1.9599	3.2151	3.2168
0	1.4268	-0.8992	-1.4268	1.8041	1.7985
3	0.337	3.8374	2.663	1.1435	1.1435
0	0.9598	-0.6572	-0.9598	2.2558	2.2684
0	0.8072	-0.6309	-0.8072	1.355	1.3605
0	0.337	-0.4856	-0.337	0.9332	0.9412
0	0.198	-0.3554	-0.198	0.7357	0.7475
1	0.198	1.4392	0.802	0.6432	0.6581
0	0.32	-0.4085	-0.32	1.0738	1.0926
0	0.2901	-0.3979	-0.2901	0.8015	0.8175
0	0.1191	-0.2689	-0.1191	0.674	0.6904
0	0.1191	-0.2689	-0.1191	0.6143	0.6317
0	0.1191	-0.2689	-0.1191	0.5864	0.6046
0	0.1191	-0.2689	-0.1191	0.5733	0.5921
0	0.1215	-0.2718	-0.1215	0.5672	0.5863
0	0.1215	-0.2718	-0.1215	0.5643	0.5836
0	0.1215	-0.2718	-0.1215	0.563	0.5824
0	0.1215	-0.2718	-0.1215	0.5623	0.5818
0	0.2044	-0.3618	-0.2044	0.5621	0.5816
0	0.2044	-0.3618	-0.2044	0.5619	0.5814
0	0.2044	-0.3618	-0.2044	0.5618	0.5814
0	0.2044	-0.3618	-0.2044	0.5618	0.5813
0	0.3457	-0.4933	-0.3457	0.5618	0.5813
0	0.3457	-0.4933	-0.3457	0.5618	0.5813
0	0.3457	-0.4933	-0.3457	0.5618	0.5813
0	0.3457	-0.4933	-0.3457	0.5618	0.5813
1	0.5075	0.6162	0.4925	0.5618	0.5813
1	0.8201	0.1668	0.1799	1.0357	1.0571
0	1.0562	-0.8286	-1.0562	1.2576	1.2769
0	0.7436	-0.7343	-0.7436	0.8876	0.9026
