# Supplementary material for: An integer GARCH model for a Poisson process with time-varying zero-inflation
Source: PLoS One. 2023 May 18;18(5):e0285769. doi: 10.1371/journal.pone.0285769 (PMC10194996; doi:10.1371/journal.pone.0285769)
Supplement: S1 File — This file contains the codes for simulation study, real data example 1, and real data example 2. (ZIP) [file pone.0285769.s008.zip › S1 File Codes/Real Data Example 1/Sc2C0M1/C0M1.m]

clear all;
close all;
mystream=RandStream('mt19937ar','Seed',0);
RandStream.setGlobalStream(mystream);
data=importfile("data.xlsx");
x=data.A'; 
n=length(x);
s=52;
p=1;
c=0.0408;

lambda=zeros(1,n);
omega=zeros(1,n);
tau=zeros(1,n);
k=zeros(1,n);

alpha=[0.15841,0.4405,0.3625,0.7608 ]; %Initial Values 
tol=1e-6; max_it=1000; % the criterion for stopping EM and maximum number of iterations
num_it=1;
deltol=tol+1;

    
    for  t=1:n
   
        if x(t)==0
     
           k(t)=1 ; 
           
        else
           
           k(t)=0;
           
        end
        
    end
    
while num_it<=max_it && deltol>tol %start of the while loop
    
         lambda(1)=alpha(3);
         for t=p+1:n
         lambda(t)=alpha(3)+alpha(4)*x(t-1);  % need caution
         end         
         
         for t=1:n
         omega(t)= alpha(1)*sin(2*pi*t/s)+alpha(2)*cos(2*pi*t/s)+sqrt(alpha(1)^2+alpha(2)^2)+c;
         end 
  
         for t=1:n
         if x(t)==0
         tau(t)=omega(t)/(omega(t)+(1-omega(t))*exp(-lambda(t))); 
         else
         tau(t)=0; 
         end    
         end
        
         lb=[-0.4999;-0.4999;0.10;0.0001];
         ub=[+0.4999;+0.4999;10.0;0.9999];        
        
         nonlcon=@(z)confuneqn(z);
         MLE_S3M1=@(z)sum((k(2:n)).*(-log(z(1)*sin(2*pi*(2:n)/s)+z(2)*cos(2*pi*(2:n)/s)+sqrt(z(1)^2+z(2)^2)+c+(1-z(1)*sin(2*pi*(2:n)/s)-z(2)*cos(2*pi*(2:n)/s)-sqrt(z(1)^2+z(2)^2)-c).*exp(-(z(3)+z(4)*x(1:n-1)))))+(1-(k(2:n))).*(-log(1-z(1)*sin(2*pi*(2:n)/s)-z(2)*cos(2*pi*(2:n)/s)-sqrt(z(1)^2+z(2)^2)-c)+(-log(z(3)+z(4)*x(1:n-1)).*x(2:n)+z(3)+z(4)*x(1:n-1)+log(factorial(x(2:n)))))); 
         EM_S3M1=@(z)sum((tau(2:n)).*(-log(z(1)*sin(2*pi*(2:n)/s)+z(2)*cos(2*pi*(2:n)/s)+sqrt(z(1)^2+z(2)^2)+c))+(1-(tau(2:n))).*(-log(1-z(1)*sin(2*pi*(2:n)/s)-z(2)*cos(2*pi*(2:n)/s)-sqrt(z(1)^2+z(2)^2)-c)-log(z(3)+z(4)*x(1:n-1)).*x(2:n)+z(3)+z(4)*x(1:n-1)+log(factorial(x(2:n))))); 

         options=optimoptions('fmincon','Algorithm','interior-point','Display','off','FiniteDifferenceType','central');
         [alphaup,fval,exitflag,output,lam,grad,hessian]=fmincon(EM_S3M1,alpha,[],[],[],[],lb,ub,nonlcon,options);
         
         deltol=(max(abs((alphaup-alpha)./alpha)));  % get the tolerances
         num_it=num_it+1;      % reset parameters
         alpha=alphaup;
    
end %end the while loop    

display(alpha);
display(sqrt(diag(inv(hessian))));       

AIC=2*MLE_S3M1(alpha)+2*4;
display(AIC);
BIC=2*MLE_S3M1(alpha)+4*log(n);
display(BIC);
          
   
  %lambda_hat
   lambda_hat(1)=alpha(3);
   for t=p+1:n
       lambda_hat(t)=alpha(3)+alpha(4)*x(t-1);  % need caution
   end    
   
   %omega_hat
   for t=1:n
   omega_hat(t)= alpha(1)*sin(2*pi*t/s)+alpha(2)*cos(2*pi*t/s)+sqrt(alpha(1)^2+alpha(2)^2)+c;
   end 

   fv=lambda_hat.*(1-omega_hat);
   e=x-fv;
   se=sqrt(lambda_hat.*(1-omega_hat).*(1+lambda_hat.*omega_hat));
   %Pearson Standardized Residuals
   psr=e./se;
   mean(psr)
   var(psr)
   mean(fv)       
      
