# Supplementary material for: An integer GARCH model for a Poisson process with time-varying zero-inflation
Source: PLoS One. 2023 May 18;18(5):e0285769. doi: 10.1371/journal.pone.0285769 (PMC10194996; doi:10.1371/journal.pone.0285769)
Supplement: S1 File — This file contains the codes for simulation study, real data example 1, and real data example 2. (ZIP) [file pone.0285769.s008.zip › S1 File Codes/Real Data Example 1/Sc2C0M2/confuneqnwc.m]

function [c,ceq] = confuneqnwc(z)
n=160;
s=52;
d=2*pi/s;
omegam=zeros(1,n);

    for t=1:n
       omegam(t)=z(1)*sin(2*pi*t/s)+z(2)*cos(2*pi*t/s)+z(3);
       %c(tm)=omegam(tm)-1;
    end    
    %newomega=repmat(omegam,4);
    %omg=newomega(1:160);
    omg=z(1)*sin(atan(z(1)/z(2)))+z(2)*cos(atan(z(1)/z(2)))+z(3);
    omgmin=z(1)*sin(d*((1/d)*atan(z(1)/z(2))+s/2))+z(2)*cos(d*((1/d)*atan(z(1)/z(2))+s/2))+z(3);

 c(1)= (omg)-1;  %Nonlinear inequality constraints
 c(2)=-(omg) ;  %Nonlinear inequality constraints
 %c(3)=(z(5)+z(6))*(1-omgmin)-1; %additional constrain 1
 %c(4)=z(6)*(1-omgmin)-1;  % additional constrain 2
 %c(5)=(z(5)-z(6))*(1-omgmin)-1;% additional constrain 2
 c(3)=-(omgmin);
 ceq = [];%Nonlinear equality constraints 
end
