# Supplementary material for: An integer GARCH model for a Poisson process with time-varying zero-inflation
Source: PLoS One. 2023 May 18;18(5):e0285769. doi: 10.1371/journal.pone.0285769 (PMC10194996; doi:10.1371/journal.pone.0285769)
Supplement: S1 File — This file contains the codes for simulation study, real data example 1, and real data example 2. (ZIP) [file pone.0285769.s008.zip › S1 File Codes/Real Data Example 1/Sc2C0M2/confuneqnwc2.m]

function [c,ceq] = confuneqnwc2(z)

 c(1)= z(1)^2+z(2)^2-0.2499;                 %Nonlinear inequality constraints
 c(2)= z(1)^2+z(2)^2-z(3)^2+0.001 ;          %Nonlinear inequality constraints
ceq = [];%Nonlinear equality constraints 
end
