# Supplementary material for: An integer GARCH model for a Poisson process with time-varying zero-inflation
Source: PLoS One. 2023 May 18;18(5):e0285769. doi: 10.1371/journal.pone.0285769 (PMC10194996; doi:10.1371/journal.pone.0285769)
Supplement: S1 File — This file contains the codes for simulation study, real data example 1, and real data example 2. (ZIP) [file pone.0285769.s008.zip › S1 File Codes/Real Data Example 2/Initial Values/InfluenzaB.xlsx]

## Sheet: Sheet1
WEEK NUMBER	B	Low Temp
2014-40	0	19.71
2014-41	0	19.28
2014-42	0	16
2014-43	0	17.57
2014-44	0	8.66
2014-45	0	8.57
2014-46	1	-20.57
2014-47	1	-13
2014-48	0	-14.29
2014-49	1	-15.14
2014-50	0	-1.57
2014-51	1	-8
2014-52	0	-12.71
2014-53	1	-29.14
2015-01	1	-28.86
2015-02	0	-26
2015-03	0	-16.71
2015-04	2	-20
2015-05	0	-25
2015-06	1	-24.57
2015-07	1	-34.17
2015-08	5	-31.43
2015-09	4	-20.57
2015-10	3	-1.29
2015-11	3	-7.86
2015-12	1	-12.29
2015-13	0	0.29
2015-14	1	5
2015-15	2	10
2015-16	0	12
2015-17	2	18.71
2015-18	0	21.14
2015-19	2	20.43
2015-20	0	19.71
2015-21	1	24.86
2015-22	0	26
2015-23	1	32.29
2015-24	0	30.14
2015-25	0	32.43
2015-26	0	36.29
2015-27	0	33.57
2015-28	0	32.14
2015-29	0	34.29
2015-30	0	29.29
2015-31	0	32.71
2015-32	1	31.14
2015-33	0	26.85
2015-34	0	30.57
2015-35	0	22.57
2015-36	0	23.14
2015-37	0	22.57
2015-38	0	24.71
2015-39	0	21
2015-40	0	21.29
2015-41	0	16.57
2015-42	0	14.43
2015-43	0	14
2015-44	1	3.86
2015-45	0	-2
2015-46	0	-1.71
2015-47	0	-15.14
2015-48	1	-9.57
2015-49	1	0.43
2015-50	0	-13.14
2015-51	0	-16.86
2015-52	0	-30.29
2016-01	0	-19
2016-02	0	-26.57
2016-03	0	-20.57
2016-04	1	-17.83
2016-05	1	-23.43
2016-06	0	-28.86
2016-07	2	-13.29
2016-08	2	-8.29
2016-09	0	-20.57
2016-10	1	5.29
2016-11	3	-8.86
2016-12	5	-2
2016-13	5	4.57
2016-14	2	-5.71
2016-15	1	10.41
2016-16	0	13.43
2016-17	1	12
2016-18	0	20.14
2016-19	1	18
2016-20	0	19.86
2016-21	2	22.43
2016-22	1	28.43
2016-23	0	27.57
2016-24	0	26.29
2016-25	0	28
2016-26	0	33.57
2016-27	0	31.57
2016-28	0	26.43
2016-29	0	28.29
2016-30	0	32.57
2016-31	0	26.71
2016-32	0	24.43
2016-33	0	29.86
2016-34	0	22.71
2016-35	0	26.14
2016-36	0	20.57
2016-37	0	21.71
2016-38	0	23.43
2016-39	0	21.86
2016-40	0	13.14
2016-41	0	14.43
2016-42	0	13.43
2016-43	0	15.57
2016-44	0	12.71
2016-45	0	10.14
2016-46	0	4
2016-47	0	1
2016-48	1	-8.57
2016-49	0	-25.29
2016-50	0	-29
2016-51	1	-20
2016-52	0	-17
2017-01	1	-35.29
2017-02	0	-33
2017-03	2	-18.29
2017-04	1	-23.71
2017-05	2	-22.57
2017-06	2	-24.86
2017-07	6	-4.71
2017-08	3	-6.43
2017-09	1	-17.86
2017-10	1	-13
2017-11	1	-12.43
2017-12	2	-5
2017-13	0	11.14
2017-14	4	5
2017-15	6	8.29
2017-16	2	13.71
2017-17	0	11.43
2017-18	1	17
2017-19	0	17.86
2017-20	0	18.71
2017-21	1	23.14
2017-22	0	25.57
2017-23	0	25.71
2017-24	0	26.86
2017-25	0	28.43
2017-26	0	28.57
2017-27	0	33.86
2017-28	0	35.57
2017-29	0	30.43
2017-30	0	34.14
2017-31	0	33.43
2017-32	0	31.14
2017-33	0	31.43
2017-34	0	30.29
2017-35	0	30.29
2017-36	0	28.14
2017-37	0	26.71
2017-38	0	17.29
2017-39	0	17.43
2017-40	0	9.29
2017-41	0	2
2017-42	0	12
2017-43	0	11.14
2017-44	0	4.14
2017-45	0	-9.71
2017-46	0	0.29
2017-47	1	0.86
2017-48	0	3.29
2017-49	0	-9.43
2017-50	1	-14.14
2017-51	4	-17.86
2017-52	1	-37
2018-01	2	-39.14
2018-02	4	-23.29
2018-03	3	-17.57
2018-04	6	-19.86
2018-05	2	-28.29
2018-06	10	-30.29
2018-07	4	-19.57
2018-08	7	-24.4
2018-09	8	-13
2018-10	1	-13.57
2018-11	4	-9.57
2018-12	3	-6.57
2018-13	1	-3.43
2018-14	3	-10.29
2018-15	0	5.43
2018-16	1	8.14
2018-17	0	13.71
2018-18	1	16.43
2018-19	1	21.29
2018-20	1	21.71
2018-21	1	26.43
2018-22	1	25.14
2018-23	0	26.43
2018-24	0	22.86
2018-25	0	27
2018-26	0	30.52
2018-27	0	29.57
2018-28	0	33.71
2018-29	0	31.71
2018-30	0	30.14
2018-31	0	30
2018-32	0	30.43
2018-33	0	29.86
2018-34	0	24.8
2018-35	0	23.71
2018-36	0	25.71
2018-37	0	22.29
2018-38	2	17.57
2018-39	0	15.43
