# Supplementary material for: An integer GARCH model for a Poisson process with time-varying zero-inflation
Source: PLoS One. 2023 May 18;18(5):e0285769. doi: 10.1371/journal.pone.0285769 (PMC10194996; doi:10.1371/journal.pone.0285769)
Supplement: S1 File — This file contains the codes for simulation study, real data example 1, and real data example 2. (ZIP) [file pone.0285769.s008.zip › S1 File Codes/Real Data Example 2/Initial Values/Initial Values.R]

library(tseries)
library(ggplot2)
library(readxl)
library(tidyr)
library(scales)
library(nloptr)

InfluenzaB <- read_excel("~/TVZIP_INGARCH/PLOS ONE/Figures/Virus B/InfluenzaB.xlsx")
View(InfluenzaB)

VB=data.frame(InfluenzaB)
colnames(VB)=c("Index","Deaths","Low Temp")
Death=VB$Deaths

####################################################################################################################
#Initial Values for INGARCH(1,1) Process
INGARCH=LLF_INGARCH(CDATA =VB$Deaths,c(0.2,0.3,0.6) )
alpha0=INGARCH$solution[1] # 0.06098651
alpha1=INGARCH$solution[2] # 0.4143532
beta1=INGARCH$solution[3]  # 0.5169782
####################################################################################################################

####################################################################################################################
#Initial Values for INARCH(1) Process
INARCH1=LLF_INARCH1(CDATA =VB$Deaths,c(0.2,0.8) )
alpha0=INARCH1$solution[1] # 0.3312641
alpha1=INARCH1$solution[2] # 0.6129048
####################################################################################################################

####################################################################################################################
#Initial Values for INARCH(2) Process
INARCH2=LLF_INARCH2(CDATA =VB$Deaths,c(0.2,0.3,0.6) )
alpha0=INARCH2$solution[1] # 0.1617669
alpha1=INARCH2$solution[2] # 0.3964787
alpha2=INARCH2$solution[3] # 0.4201196
####################################################################################################################
