# Supplementary material for: An integer GARCH model for a Poisson process with time-varying zero-inflation
Source: PLoS One. 2023 May 18;18(5):e0285769. doi: 10.1371/journal.pone.0285769 (PMC10194996; doi:10.1371/journal.pone.0285769)
Supplement: S1 File — This file contains the codes for simulation study, real data example 1, and real data example 2. (ZIP) [file pone.0285769.s008.zip › S1 File Codes/Real Data Example 2/Residual Analysis/InfluenzaB.xlsx]

## Sheet: Sheet1
WEEK NUMBER	B	Low Temp	fv	psr	e	NB1SP	lambda_hat_alpha0	lambda_hat_xbar		NB2SP	NB2SPR
2014-40	0	19.71	0.1915	-0.407	-0.1915	-0.4013	0.1797	0.8517		-0.3384	-0.4057
2014-41	0	19.28	0.1959	-0.4124	-0.1959	-0.4964	0.2245	0.3854		-0.4346	-0.6154
2014-42	0	16	0.2281	-0.4514	-0.2281	-0.3987	0.2357	0.2662		-0.3524	-0.4304
2014-43	0	17.57	0.213	-0.4333	-0.213	-0.3916	0.2385	0.2357		-0.3465	-0.4198
2014-44	0	8.66	0.2853	-0.5182	-0.2853	-0.4313	0.2392	0.2279		-0.379	-0.4819
2014-45	0	8.57	0.2858	-0.5188	-0.2858	-0.4317	0.2394	0.2259		-0.3793	-0.4825
2014-46	1	-20.57	0.3455	1.1123	0.6545	0.2137	0.2394	0.2254		0.2706	0.4126
2014-47	1	-13	0.7382	0.3029	0.2618	0.1434	0.6484	0.6322		0.1564	0.2482
2014-48	0	-14.29	1.1442	-1.0611	-1.1442	-0.5852	0.7504	0.7362		-0.5028	-0.8769
2014-49	1	-15.14	0.7482	0.2897	0.2518	0.0782	0.3668	0.3558		0.0994	0.1613
2014-50	0	-1.57	0.7048	-0.8209	-0.7048	-0.516	0.6802	0.6656		-0.452	-0.6682
2014-51	1	-8	0.7357	0.3048	0.2643	0.2006	0.3493	0.3378		0.2131	0.3313
2014-52	0	-12.71	0.7378	-0.8535	-0.7378	-0.5501	0.6758	0.661		-0.476	-0.7541
2014-53	1	-29.14	0.756	0.2803	0.244	-0.1057	0.3482	0.3366		-0.0675	-0.1182
2015-01	1	-28.86	0.7486	0.2903	0.2514	-0.0822	0.6756	0.6607		-0.0485	-0.0842
2015-02	0	-26	1.1565	-1.0732	-1.1565	-0.6057	0.7572	0.7435		-0.5154	-0.9491
2015-03	0	-16.71	0.7499	-0.8625	-0.7499	-0.5652	0.3685	0.3577		-0.486	-0.7958
2015-04	2	-20	0.3453	2.8125	1.6547	0.9875	0.2716	0.2591		1.0252	1.5576
2015-05	0	-25	1.1486	-1.0693	-1.1486	-0.6012	1.0655	1.0478		-0.5129	-0.9338
2015-06	1	-24.57	1.1631	-0.1509	-0.1631	-0.1905	0.4454	0.4355		-0.161	-0.2968
2015-07	1	-34.17	0.7495	0.2892	0.2505	-0.1392	0.6998	0.6859		-0.0993	-0.1767
2015-08	5	-31.43	1.1584	3.5654	3.8416	1.2959	0.7632	0.75		1.0996	2.0705
2015-09	4	-20.57	2.7527	0.7449	1.2473	0.2904	2.4151	2.3942		0.1594	0.3408
2015-10	3	-1.29	3.7571	-0.3491	-0.7571	-0.1037	2.4179	2.4075		-0.1502	-0.3362
2015-11	3	-7.86	3.1011	-0.0548	-0.1011	0.0205	2.0096	2.0039		-0.0508	-0.1098
2015-12	1	-12.29	2.7366	-1.0247	-1.7366	-0.3954	1.9078	1.9008		-0.3555	-0.7525
2015-13	0	0.29	1.8325	-1.2632	-1.8325	-0.6061	1.0644	1.0605		-0.5198	-0.9777
2015-14	1	5	0.6638	0.3945	0.3362	0.4868	0.4451	0.4387		0.4852	0.6951
2015-15	2	10	0.5971	1.6906	1.4029	1.8238	0.6997	0.6868		1.746	2.3981
2015-16	0	12	1.1789	-0.9228	-1.1789	-0.5501	1.1722	1.1571		-0.4852	-0.7921
2015-17	2	18.71	0.6774	1.3163	1.3226	1.4943	0.472	0.4634		1.3186	1.9131
2015-18	0	21.14	0.5862	-0.6117	-0.5862	-0.4747	1.1154	1.1		-0.4293	-0.6008
2015-19	2	20.43	0.6184	1.4114	1.3816	1.5785	0.4578	0.4488		1.3966	2.0041
2015-20	0	19.71	0.6351	-0.6468	-0.6351	-0.4803	1.1119	1.0963		-0.4334	-0.612
2015-21	1	24.86	0.4662	0.5994	0.5338	0.6684	0.457	0.4479		0.593	0.8272
2015-22	0	26	0.2755	-0.4322	-0.2755	-0.4052	0.7027	0.6891		-0.3675	-0.4588
2015-23	1	32.29	0.1632	1.6404	0.8368	1.4292	0.3549	0.3438		1.4281	1.739
2015-24	0	30.14	0.1964	-0.3555	-0.1964	-0.3865	0.6772	0.6625		-0.3522	-0.4301
2015-25	0	32.43	0.1611	-0.3176	-0.1611	-0.3843	0.3486	0.337		-0.3497	-0.4256
2015-26	0	36.29	0.0507	-0.1976	-0.0507	-0.3069	0.2666	0.2538		-0.2747	-0.3072
2015-27	0	33.57	0.0663	-0.2275	-0.0663	-0.3189	0.2462	0.2325		-0.2851	-0.322
2015-28	0	32.14	0.0759	-0.2444	-0.0759	-0.3253	0.2411	0.2271		-0.2906	-0.3299
2015-29	0	34.29	0.0618	-0.2193	-0.0618	-0.3157	0.2398	0.2257		-0.2824	-0.318
2015-30	0	29.29	0.098	-0.28	-0.098	-0.3382	0.2395	0.2254		-0.3016	-0.3463
2015-31	0	32.71	0.072	-0.2375	-0.072	-0.3228	0.2394	0.2253		-0.2884	-0.3267
2015-32	1	31.14	0.0832	2.8257	0.9168	2.031	0.2394	0.2252		2.1962	2.5031
2015-33	0	26.85	0.2581	-0.4159	-0.2581	-0.4014	0.6484	0.6322		-0.3644	-0.4528
2015-34	0	30.57	0.1909	-0.349	-0.1909	-0.3928	0.3414	0.3293		-0.3566	-0.4382
2015-35	0	22.57	0.162	-0.3697	-0.162	-0.3688	0.2648	0.2518		-0.3275	-0.3872
2015-36	0	23.14	0.1562	-0.362	-0.1562	-0.3662	0.2458	0.232		-0.3253	-0.3836
2015-37	0	22.57	0.162	-0.3697	-0.162	-0.3688	0.241	0.227		-0.3275	-0.3872
2015-38	0	24.71	0.1403	-0.3409	-0.1403	-0.359	0.2398	0.2257		-0.3193	-0.3738
2015-39	0	21	0.1782	-0.3904	-0.1782	-0.376	0.2395	0.2254		-0.3335	-0.3973
2015-40	0	21.29	0.1753	-0.3866	-0.1753	-0.3747	0.2394	0.2253		-0.3324	-0.3954
2015-41	0	16.57	0.2227	-0.4449	-0.2227	-0.3961	0.2394	0.2252		-0.3502	-0.4265
2015-42	0	14.43	0.2423	-0.4682	-0.2423	-0.4058	0.2394	0.2252		-0.3582	-0.4411
2015-43	0	14	0.246	-0.4726	-0.246	-0.4077	0.2394	0.2252		-0.3598	-0.4441
2015-44	1	3.86	0.3095	1.2181	0.6905	0.8418	0.2394	0.2252		0.917	1.1992
2015-45	0	-2	0.7069	-0.823	-0.7069	-0.5175	0.6484	0.6322		-0.4531	-0.6716
2015-46	0	-1.71	0.7124	-0.8255	-0.7124	-0.5225	0.3414	0.3293		-0.4562	-0.682
2015-47	0	-15.14	0.3434	-0.5847	-0.3434	-0.5231	0.2648	0.2518		-0.4507	-0.6641
2015-48	1	-9.57	0.3393	1.1295	0.6607	0.4539	0.2458	0.232		0.514	0.7308
2015-49	1	0.43	0.6934	0.3581	0.3066	0.4188	0.65	0.6339		0.415	0.6058
2015-50	0	-13.14	1.1419	-1.0587	-1.1419	-0.5828	0.7508	0.7367		-0.5014	-0.8693
2015-51	0	-16.86	0.75	-0.8626	-0.75	-0.5656	0.3669	0.356		-0.4862	-0.7969
2015-52	0	-30.29	0.3471	-0.5889	-0.3471	-0.566	0.2712	0.2587		-0.4824	-0.7801
2016-01	0	-19	0.345	-0.5865	-0.345	-0.5352	0.2473	0.2338		-0.4598	-0.6942
2016-02	0	-26.57	0.3466	-0.5884	-0.3466	-0.5566	0.2414	0.2274		-0.4756	-0.7523
2016-03	0	-20.57	0.3455	-0.5871	-0.3455	-0.5399	0.2399	0.2258		-0.4633	-0.7064
2016-04	1	-17.83	0.3446	1.1148	0.6554	0.2677	0.2395	0.2254		0.3249	0.4869
2016-05	1	-23.43	0.7469	0.2923	0.2531	-0.0151	0.6485	0.6322		0.0117	0.0197
2016-06	0	-28.86	1.1577	-1.0744	-1.1577	-0.6099	0.7504	0.7362		-0.5179	-0.9653
2016-07	2	-13.29	0.7459	1.4435	1.2541	0.7722	0.3668	0.3558		0.7336	1.1775
2016-08	2	-8.29	1.1205	0.8176	0.8795	0.6409	1.0892	1.0726		0.541	0.9064
2016-09	0	-20.57	1.9601	-1.3908	-1.9601	-0.6294	1.2693	1.2557		-0.5322	-1.0687
2016-10	1	5.29	1.0185	-0.0171	-0.0185	0.2011	0.4962	0.4886		0.1719	0.2713
2016-11	3	-8.86	0.7306	2.6291	2.2694	1.7349	0.7125	0.6995		1.616	2.5009
2016-12	5	-2	1.8518	2.1917	3.1482	1.5307	1.5844	1.5674		1.1344	2.1258
2016-13	5	4.57	3.1652	0.8635	1.8348	0.5048	2.6198	2.6031		0.2777	0.6005
2016-14	2	-5.71	4.2435	-1.0076	-2.2435	-0.3431	2.878	2.8678		-0.3215	-0.7348
2016-15	1	10.41	2.5229	-0.7396	-1.5229	-0.3644	1.7154	1.7146		-0.3419	-0.7154
2016-16	0	13.43	1.1329	-0.8876	-1.1329	-0.5512	1.0164	1.0129		-0.4855	-0.7935
2016-17	1	12	0.5716	0.5203	0.4284	0.6804	0.4332	0.4266		0.6739	0.9233
2016-18	0	20.14	0.4038	-0.5476	-0.4038	-0.4312	0.6967	0.6837		-0.3881	-0.501
2016-19	1	18	0.455	0.7078	0.545	0.8713	0.3534	0.3424		0.8629	1.1392
2016-20	0	19.86	0.41	-0.553	-0.41	-0.4324	0.6769	0.6622		-0.3891	-0.5031
2016-21	2	22.43	0.3562	2.3263	1.6438	2.4852	0.3485	0.3369		2.4257	3.119
2016-22	1	28.43	0.3492	0.8199	0.6508	0.8991	1.0846	1.0677		0.7951	1.0629
2016-23	0	27.57	0.5102	-0.4976	-0.5102	-0.507	0.8592	0.8475		-0.4574	-0.6862
2016-24	0	26.29	0.2722	-0.428	-0.2722	-0.4121	0.3939	0.3843		-0.3722	-0.4682
2016-25	0	28	0.1091	-0.2968	-0.1091	-0.344	0.2779	0.2659		-0.3066	-0.3539
2016-26	0	33.57	0.0663	-0.2275	-0.0663	-0.3189	0.249	0.2356		-0.2851	-0.322
2016-27	0	31.57	0.08	-0.2513	-0.08	-0.3279	0.2418	0.2279		-0.2928	-0.3332
2016-28	0	26.43	0.1236	-0.3177	-0.1236	-0.3512	0.24	0.2259		-0.3126	-0.3633
2016-29	0	28.29	0.1065	-0.293	-0.1065	-0.3427	0.2396	0.2254		-0.3055	-0.3522
2016-30	0	32.57	0.0729	-0.2392	-0.0729	-0.3234	0.2394	0.2253		-0.289	-0.3275
2016-31	0	26.71	0.1209	-0.3139	-0.1209	-0.3499	0.2394	0.2253		-0.3116	-0.3616
2016-32	0	24.43	0.1431	-0.3446	-0.1431	-0.3603	0.2394	0.2252		-0.3203	-0.3756
2016-33	0	29.86	0.0933	-0.2727	-0.0933	-0.3356	0.2394	0.2252		-0.2994	-0.343
2016-34	0	22.71	0.1606	-0.3678	-0.1606	-0.3682	0.2394	0.2252		-0.327	-0.3863
2016-35	0	26.14	0.1263	-0.3216	-0.1263	-0.3525	0.2394	0.2252		-0.3138	-0.3651
2016-36	0	20.57	0.1827	-0.396	-0.1827	-0.378	0.2394	0.2252		-0.3351	-0.4001
2016-37	0	21.71	0.1709	-0.3811	-0.1709	-0.3727	0.2394	0.2252		-0.3308	-0.3927
2016-38	0	23.43	0.1532	-0.3581	-0.1532	-0.3649	0.2394	0.2252		-0.3242	-0.3818
2016-39	0	21.86	0.1694	-0.3791	-0.1694	-0.3721	0.2394	0.2252		-0.3302	-0.3918
2016-40	0	13.14	0.2532	-0.481	-0.2532	-0.4116	0.2394	0.2252		-0.3629	-0.4501
2016-41	0	14.43	0.2423	-0.4682	-0.2423	-0.4058	0.2394	0.2252		-0.3582	-0.4411
2016-42	0	13.43	0.2508	-0.4782	-0.2508	-0.4103	0.2394	0.2252		-0.3619	-0.448
2016-43	0	15.57	0.2321	-0.4561	-0.2321	-0.4007	0.2394	0.2252		-0.354	-0.4333
2016-44	0	12.71	0.2567	-0.4851	-0.2567	-0.4135	0.2394	0.2252		-0.3645	-0.4531
2016-45	0	10.14	0.2757	-0.5072	-0.2757	-0.4249	0.2394	0.2252		-0.3738	-0.4712
2016-46	0	4	0.3089	-0.5453	-0.3089	-0.4513	0.2394	0.2252		-0.395	-0.5161
2016-47	0	1	0.3196	-0.5576	-0.3196	-0.4637	0.2394	0.2252		-0.4049	-0.5387
2016-48	1	-8.57	0.3382	1.1324	0.6618	0.479	0.2394	0.2252		0.5397	0.7625
2016-49	0	-25.29	0.7476	-0.8634	-0.7476	-0.5805	0.6484	0.6322		-0.4966	-0.8452
2016-50	0	-29	0.756	-0.8687	-0.756	-0.5915	0.3414	0.3293		-0.5036	-0.8809
2016-51	1	-20	0.3453	1.1128	0.6547	0.2246	0.2648	0.2518		0.2816	0.4278
2016-52	0	-17	0.7428	-0.8586	-0.7428	-0.5614	0.6548	0.639		-0.4838	-0.7861
2017-01	1	-35.29	0.757	0.2792	0.243	-0.1676	0.343	0.331		-0.1226	-0.221
2017-02	0	-33	0.7493	-0.8651	-0.7493	-0.5954	0.6742	0.6592		-0.5064	-0.8963
2017-03	2	-18.29	0.7512	1.436	1.2488	0.6306	0.3478	0.3362		0.6006	0.9923
2017-04	1	-23.71	1.1478	-0.1376	-0.1478	-0.1489	1.0845	1.0675		-0.13	-0.2353
2017-05	2	-22.57	1.5623	0.3487	0.4377	0.0921	0.8591	0.8475		0.0546	0.1054
2017-06	2	-24.86	1.557	0.354	0.443	0.0864	1.212	1.1982		0.0481	0.093
2017-07	6	-4.71	1.889	2.8724	4.111	1.759	1.2999	1.2879		1.3241	2.5231
2017-08	3	-6.43	3.4583	-0.2323	-0.4583	-0.0281	2.9579	2.9386		-0.0961	-0.2111
2017-09	1	-17.86	3.9793	-1.4665	-2.9793	-0.5071	2.1443	2.1397		-0.4364	-0.9969
2017-10	1	-13	1.9483	-0.6686	-0.9483	-0.2876	1.1234	1.1215		-0.2649	-0.5225
2017-11	1	-12.43	1.1403	-0.13	-0.1403	-0.0442	0.8688	0.8613		-0.0411	-0.0711
2017-12	2	-5	1.1126	0.8218	0.8874	0.6809	0.8054	0.7948		0.5806	0.9638
2017-13	0	11.14	1.2078	-0.944	-1.2078	-0.5524	1.1985	1.1847		-0.4866	-0.7984
2017-14	4	5	1.023	2.7507	2.977	2.4109	0.4786	0.4705		2.0946	3.3109
2017-15	6	8.29	1.6191	2.9748	4.3809	2.6205	1.9351	1.9158		1.9504	3.469
2017-16	2	13.71	3.147	-0.4303	-1.147	-0.2658	3.1163	3.0991		-0.2771	-0.6181
2017-17	0	11.43	2.77	-1.2257	-2.77	-0.6459	1.7748	1.7737		-0.5437	-1.1716
2017-18	1	17	0.7341	0.2591	0.2659	0.455	0.6222	0.621		0.3978	0.5834
2017-19	0	17.86	0.4536	-0.5914	-0.4536	-0.441	0.7439	0.7334		-0.3958	-0.5179
2017-20	0	18.71	0.4395	-0.5774	-0.4395	-0.4452	0.3652	0.3551		-0.3984	-0.5237
2017-21	1	23.14	0.1562	1.956	0.8438	1.6194	0.2708	0.2584		1.7484	2.0619
2017-22	0	25.57	0.2845	-0.4405	-0.2845	-0.4071	0.6562	0.6407		-0.369	-0.4618
2017-23	0	25.71	0.2843	-0.4392	-0.2843	-0.4147	0.3433	0.3314		-0.3743	-0.4723
2017-24	0	26.86	0.1195	-0.3119	-0.1195	-0.3492	0.2653	0.2524		-0.311	-0.3607
2017-25	0	28.43	0.1053	-0.2911	-0.1053	-0.3421	0.2459	0.2322		-0.3049	-0.3513
2017-26	0	28.57	0.1041	-0.2893	-0.1041	-0.3415	0.241	0.227		-0.3044	-0.3505
2017-27	0	33.86	0.0645	-0.2242	-0.0645	-0.3176	0.2398	0.2257		-0.284	-0.3204
2017-28	0	35.57	0.0545	-0.2052	-0.0545	-0.3101	0.2395	0.2254		-0.2775	-0.3111
2017-29	0	30.43	0.0887	-0.2654	-0.0887	-0.333	0.2394	0.2253		-0.2972	-0.3397
2017-30	0	34.14	0.0628	-0.221	-0.0628	-0.3164	0.2394	0.2252		-0.2829	-0.3188
2017-31	0	33.43	0.0672	-0.2291	-0.0672	-0.3196	0.2394	0.2252		-0.2857	-0.3227
2017-32	0	31.14	0.0832	-0.2566	-0.0832	-0.3298	0.2394	0.2252		-0.2945	-0.3356
2017-33	0	31.43	0.0811	-0.253	-0.0811	-0.3285	0.2394	0.2252		-0.2933	-0.334
2017-34	0	30.29	0.0898	-0.2672	-0.0898	-0.3337	0.2394	0.2252		-0.2977	-0.3405
2017-35	0	30.29	0.0898	-0.2672	-0.0898	-0.3337	0.2394	0.2252		-0.2977	-0.3405
2017-36	0	28.14	0.1079	-0.295	-0.1079	-0.3434	0.2394	0.2252		-0.306	-0.3531
2017-37	0	26.71	0.1209	-0.3139	-0.1209	-0.3499	0.2394	0.2252		-0.3116	-0.3616
2017-38	0	17.29	0.2158	-0.4366	-0.2158	-0.3929	0.2394	0.2252		-0.3476	-0.4217
2017-39	0	17.43	0.2144	-0.435	-0.2144	-0.3922	0.2394	0.2252		-0.347	-0.4207
2017-40	0	9.29	0.2813	-0.5136	-0.2813	-0.4286	0.2394	0.2252		-0.3768	-0.4773
2017-41	0	2	0.3164	-0.5539	-0.3164	-0.4596	0.2394	0.2252		-0.4016	-0.5311
2017-42	0	12	0.2623	-0.4916	-0.2623	-0.4167	0.2394	0.2252		-0.3671	-0.4581
2017-43	0	11.14	0.2687	-0.499	-0.2687	-0.4205	0.2394	0.2252		-0.3702	-0.4641
2017-44	0	4.14	0.3083	-0.5446	-0.3083	-0.4507	0.2394	0.2252		-0.3946	-0.5151
2017-45	0	-9.71	0.3394	-0.5802	-0.3394	-0.5046	0.2394	0.2252		-0.4367	-0.6215
2017-46	0	0.29	0.3217	-0.56	-0.3217	-0.4666	0.2394	0.2252		-0.4071	-0.5441
2017-47	1	0.86	0.3201	1.1855	0.6799	0.7452	0.2394	0.2252		0.8156	1.0862
2017-48	0	3.29	0.6727	-0.79	-0.6727	-0.499	0.6484	0.6322		-0.4397	-0.6302
2017-49	0	-9.43	0.7391	-0.8517	-0.7391	-0.5461	0.3414	0.3293		-0.4728	-0.7415
2017-50	1	-14.14	0.3428	1.1197	0.6572	0.3464	0.2648	0.2518		0.4044	0.592
2017-51	4	-17.86	0.7435	3.7635	3.2565	1.9479	0.6548	0.639		1.7907	2.9243
2017-52	1	-37	2.3664	-0.8872	-1.3664	-0.4279	1.979	1.9589		-0.3719	-0.7987
2018-01	2	-39.14	2.3891	-0.2515	-0.3891	-0.246	1.0822	1.0753		-0.2259	-0.4911
2018-02	4	-23.29	1.5557	1.9523	2.4443	0.83	1.2676	1.2564		0.6513	1.2542
2018-03	3	-17.57	2.7522	0.1475	0.2478	0.0669	2.1318	2.1167		-0.0078	-0.0166
2018-04	6	-19.86	3.1729	1.5689	2.8271	0.5216	1.9383	1.9296		0.3327	0.7333
2018-05	2	-28.29	3.9835	-0.9885	-1.9835	-0.3644	3.1171	3.1027		-0.3306	-0.7595
2018-06	10	-30.29	3.6061	3.3542	6.3939	0.8888	1.775	1.7746		0.6172	1.4076
2018-07	4	-19.57	5.1556	-0.4992	-1.1556	-0.1654	4.7124	4.6909		-0.193	-0.4549
2018-08	7	-24.4	6.0336	0.3884	0.9664	0.0103	2.9908	2.9945		-0.0563	-0.1362
2018-09	8	-13	4.7283	1.4487	3.2717	0.4513	3.7885	3.7818		0.2517	0.5855
2018-10	1	-13.57	6.3413	-2.0236	-5.3413	-0.5759	4.3964	4.39		-0.4864	-1.1746
2018-11	4	-9.57	3.9328	0.0323	0.0672	-0.011	1.685	1.6967		-0.0717	-0.163
2018-12	3	-6.57	2.2868	0.4534	0.7132	0.3618	2.2359	2.2292		0.2116	0.423
2018-13	1	-3.43	3.0383	-1.0867	-2.0383	-0.4111	1.9643	1.9583		-0.3708	-0.7956
2018-14	3	-10.29	1.9363	0.748	1.0637	0.4302	1.0785	1.0752		0.2974	0.5813
2018-15	0	5.43	1.7107	-1.1674	-1.7107	-0.5913	1.6757	1.6634		-0.5123	-0.9302
2018-16	1	8.14	1.3086	-0.2394	-0.3086	0.0294	0.5975	0.5928		-0.0056	-0.0095
2018-17	0	13.71	0.5362	-0.6645	-0.5362	-0.4585	0.7377	0.7262		-0.4093	-0.5493
2018-18	1	16.43	0.4883	0.65	0.5117	0.819	0.3637	0.3533		0.8108	1.0808
2018-19	1	21.29	0.3782	0.8632	0.6218	1.0535	0.6794	0.6649		1.0377	1.3306
2018-20	1	21.71	0.5703	0.4512	0.4297	0.6298	0.7581	0.7446		0.5517	0.7773
2018-21	1	26.43	0.4123	0.6922	0.5877	0.7726	0.7778	0.7649		0.6836	0.9346
2018-22	1	25.14	0.454	0.6204	0.546	0.7321	0.7827	0.7702		0.646	0.8905
2018-23	0	26.43	0.4123	-0.4856	-0.4123	-0.4607	0.7839	0.7715		-0.4186	-0.5723
2018-24	0	22.86	0.3466	-0.4956	-0.3466	-0.4273	0.3752	0.3649		-0.3843	-0.4929
2018-25	0	27	0.1182	-0.3101	-0.1182	-0.3486	0.2733	0.2609		-0.3104	-0.3599
2018-26	0	30.52	0.088	-0.2643	-0.088	-0.3326	0.2479	0.2344		-0.2968	-0.3392
2018-27	0	29.57	0.0956	-0.2764	-0.0956	-0.3369	0.2415	0.2276		-0.3005	-0.3447
2018-28	0	33.71	0.0654	-0.2259	-0.0654	-0.3183	0.2399	0.2258		-0.2846	-0.3212
2018-29	0	31.71	0.079	-0.2496	-0.079	-0.3273	0.2395	0.2254		-0.2923	-0.3324
2018-30	0	30.14	0.091	-0.2691	-0.091	-0.3343	0.2394	0.2253		-0.2983	-0.3414
2018-31	0	30	0.0921	-0.2709	-0.0921	-0.335	0.2394	0.2252		-0.2989	-0.3422
2018-32	0	30.43	0.0887	-0.2654	-0.0887	-0.333	0.2394	0.2252		-0.2972	-0.3397
2018-33	0	29.86	0.0933	-0.2727	-0.0933	-0.3356	0.2394	0.2252		-0.2994	-0.343
2018-34	0	24.8	0.1394	-0.3397	-0.1394	-0.3586	0.2394	0.2252		-0.3189	-0.3733
2018-35	0	23.71	0.1504	-0.3544	-0.1504	-0.3636	0.2394	0.2252		-0.3231	-0.3801
2018-36	0	25.71	0.1305	-0.3274	-0.1305	-0.3545	0.2394	0.2252		-0.3154	-0.3677
2018-37	0	22.29	0.1649	-0.3734	-0.1649	-0.3701	0.2394	0.2252		-0.3286	-0.389
2018-38	2	17.57	0.213	3.6343	1.787	3.122	0.2394	0.2252		3.2947	3.9917
2018-39	0	15.43	0.7738	-0.749	-0.7738	-0.4964	1.0574	1.0392		-0.4448	-0.6455
