# Supplementary material for: An integer GARCH model for a Poisson process with time-varying zero-inflation
Source: PLoS One. 2023 May 18;18(5):e0285769. doi: 10.1371/journal.pone.0285769 (PMC10194996; doi:10.1371/journal.pone.0285769)
Supplement: S1 File — This file contains the codes for simulation study, real data example 1, and real data example 2. (ZIP) [file pone.0285769.s008.zip › S1 File Codes/Real Data Example 2/Residual Analysis/Residual Analysis Ex2.R]

install.packages("tscount")
install.packages("car")
install.packages("lmtest")
install.packages("scoringutils")

library(tscount)
library(car)
library(lmtest)
library(readxl)
library(ggplot2)
library(scoringutils)

InfluenzaB <- read_excel("C:/Users/rratnayake/Desktop/PLOSONE MODEELS/Example 2_Virus B/Example 2 Residual Analysis/InfluenzaB.xlsx")
View(InfluenzaB)

e=InfluenzaB$e
res1=InfluenzaB$psr
res2=InfluenzaB$NB2SPR
fv=InfluenzaB$fv
observed=InfluenzaB$B
n=length(res)

hist(res1, breaks=c(-3,-1,1,3,5,7))
acf(res1,main="ACF Plot",cex.lab=1)

#acf(res1,main="ACF Plot",cex.lab=1,ci=0.90)

hist(res2, breaks=c(-3,-1,1,3,5,7))
acf(res2,main="ACF Plot",cex.lab=1)

#(res2,main="ACF Plot",cex.lab=1,ci=0.9)


durbinWatsonTest(res)
xx=durbinWatsonTest(lm(res[2:n]~res[1:(n-1)]))
xx
durbinWatsonTest(res, max.lag=1, simulate=TRUE, reps=1000,method=c("resample","normal"),alternative=c("two.sided"))
pit(observed,fv)

pith <- pit_sample(observed, fv)

par(mfrow=c(2,1))
hist(res1, breaks=c(-3,-1,1,3,5,7),xlab = 'Residuals',ylab='Frequency',main = 'Histogram of standardized Pearson residuals',col = "Light Steel Blue", border = 'black')
acf(res1,main="ACF Plot",cex.lab=1)
par(mfrow=c(1,1))

par(mfrow=c(2,1))
hist(res2, breaks=c(-3,-1,1,3,5,7),xlab = 'Residuals',ylab='Frequency',main = 'Histogram of standardized Pearson residuals',col = "Light Steel Blue", border = 'black')
acf(res2,main="ACF Plot",cex.lab=1)
par(mfrow=c(1,1))


ggplot(data = data, aes(x = psr)) +
  geom_histogram(fill = 'Light Steel Blue', color = 'black',breaks=c(-3,-1,1,3,5)) +
  labs(title =  'Histogram of Residuals', x = 'Residuals', y = 'Frequency')+ theme_bw()+theme(text=element_text (size=12))+  theme(plot.title = element_text(hjust = 0.5))
