# Supplementary material for: An integer GARCH model for a Poisson process with time-varying zero-inflation
Source: PLoS One. 2023 May 18;18(5):e0285769. doi: 10.1371/journal.pone.0285769 (PMC10194996; doi:10.1371/journal.pone.0285769)
Supplement: S1 File — This file contains the codes for simulation study, real data example 1, and real data example 2. (ZIP) [file pone.0285769.s008.zip › S1 File Codes/Real Data Example 2/Sc4C0M2/C0M2.m]

clear all;
close all;
mystream=RandStream('mt19937ar','Seed',0);
RandStream.setGlobalStream(mystream);
InfluenzaB = importfile('InfluenzaB.xlsx','Sheet1',2,210);
x=InfluenzaB.B';
v=InfluenzaB.LowTemp';
n=length(x);

p=2;%TVZIP_INARCH_2    
alpha=[0.0,0.0,0.1618,0.3964,0.4201]; %Initial Values 
%si=0.96;
lambda=zeros(1,n);
omega=zeros(1,n);
y=zeros(1,n);
tau=zeros(1,n);
k=zeros(1,n);

for  t=1:n
   
        if x(t)==0
     
           k(t)=1 ; 
           
        else
           
           k(t)=0;
           
        end
end

for  t=1:n
      
    y(t)=v(t);
           
        
end  


tol=1e-6; max_it=1000; % the criterion for stopping EM and maximum number of iterations

num_it=1;
deltol=tol+1;

while num_it<=max_it && deltol>tol %start of the while loop
    
    lambda(1)=alpha(3);
    lambda(2)=alpha(3)+alpha(4)*x(1);
    
    omega(1)=1/(1+exp(-alpha(1)-alpha(2)*y(1)));
    omega(2)=1/(1+exp(-alpha(1)-alpha(2)*y(2)));
    
    for t=p+1:n
        
    omega(t)=1/(1+exp(-alpha(1)-alpha(2)*y(t)));
    lambda(t)=alpha(3)+alpha(4)*x(t-1)+alpha(5)*x(t-2);
    
    if x(t)==0
        tau(t)=omega(t)/(omega(t)+(1-omega(t))*exp(-lambda(t)));  % get the posterior probabilities
    else
        tau(t)=0; 
    end    
    end
         
         A=[0,0,0,1,1];
         b=0.99;
         lb=[-5.00;-5.00;0.0001;0.0001;0.0001];
         ub=[+5.00;+5.00;10.000;0.9999;0.9999];
         
         options=optimoptions('fmincon','Algorithm','interior-point','Display','off','FiniteDifferenceType','central');
         MLE_S2M2=@(z)sum((k(3:n)).*(-log(1./(1+exp(-z(1)-z(2)*y(3:n)))+(1-1./(1+exp(-z(1)-z(2)*y(3:n)))).*exp(-(z(3)+z(4)*x(2:n-1)+z(5)*x(1:n-2)))))+(1-(k(3:n))).*(-log(1-1./(1+exp(-z(1)-z(2)*y(3:n))))+(-log(z(3)+z(4)*x(2:n-1)+z(5)*x(1:n-2)).*x(3:n)+z(3)+z(4)*x(2:n-1)+z(5)*x(1:n-2)+log(factorial(x(3:n)))))); 
         EM_S2M2=@(z)sum((tau(3:n)).*(-log(1./(1+exp(-z(1)-z(2)*y(3:n)))))+(1-(tau(3:n))).*(-log(1-1./(1+exp(-z(1)-z(2)*y(3:n))))-log(z(3)+z(4)*x(2:n-1)+z(5)*x(1:n-2)).*x(3:n)+z(3)+z(4)*x(2:n-1)+z(5)*x(1:n-2)+log(factorial(x(3:n))))); 
         [alphaup,fval,exitflag,output,lam,grad,hessian]=fmincon(EM_S2M2,alpha,[],[],[],[],lb,ub,[],options);

         %alphaup=fminsearch(@(z)MLEomega(z,x),alpha);

         deltol=(max(abs((alphaup-alpha)./alpha)));  % get the tolerances
         num_it=num_it+1;      % reset parameters
         alpha=alphaup;
end %end the while loop    

display(alpha);
display(sqrt(diag(inv(hessian))));       

AIC=2*MLE_S2M2(alpha)+2*5;
display(AIC);
BIC=2*MLE_S2M2(alpha)+5*log(n-p);
display(BIC);

%lambda_hat    
    lambda_hat(1)=alpha(3);
    lambda_hat(2)=alpha(3)+alpha(4)*x(1);
    for t=p+1:n
    lambda_hat(t)=alpha(3)+alpha(4)*x(t-1)+alpha(5)*x(t-2);
    end

 %omega_hat
 for t=1:n
 omega_hat(t)=1/(1+exp(-alpha(1)-alpha(2)*y(t)));
 end

  fv=lambda_hat.*(1-omega_hat);
  mean(fv)

   e=x-fv;
   se=sqrt(lambda_hat.*(1-omega_hat).*(1+lambda_hat.*omega_hat));
   %Pearson Standardized Residuals
   psr=e./se;
   mean(psr)
   var(psr)


          
