# Supplementary material for: An integer GARCH model for a Poisson process with time-varying zero-inflation
Source: PLoS One. 2023 May 18;18(5):e0285769. doi: 10.1371/journal.pone.0285769 (PMC10194996; doi:10.1371/journal.pone.0285769)
Supplement: S1 File — This file contains the codes for simulation study, real data example 1, and real data example 2. (ZIP) [file pone.0285769.s008.zip › S1 File Codes/Real Data Example 2/Sc4C0M2/importfile.m]

function tableout = importfile(workbookFile,sheetName,startRow,endRow)
%IMPORTFILE Import data from a spreadsheet
%   DATA = IMPORTFILE(FILE) reads data from the first worksheet in the
%   Microsoft Excel spreadsheet file named FILE and returns the data as a
%   table.
%
%   DATA = IMPORTFILE(FILE,SHEET) reads from the specified worksheet.
%
%   DATA = IMPORTFILE(FILE,SHEET,STARTROW,ENDROW) reads from the specified
%   worksheet for the specified row interval(s). Specify STARTROW and
%   ENDROW as a pair of scalars or vectors of matching size for
%   dis-contiguous row intervals. To read to the end of the file specify an
%   ENDROW of inf.%
% Example:
%   InfluenzaB = importfile('InfluenzaB.xlsx','Sheet1',2,210);
%
%   See also XLSREAD.

% Auto-generated by MATLAB on 2020/06/27 09:34:54

%% Input handling

% If no sheet is specified, read first sheet
if nargin == 1 || isempty(sheetName)
    sheetName = 1;
end

% If row start and end points are not specified, define defaults
if nargin <= 3
    startRow = 2;
    endRow = 210;
end

%% Import the data
[~, ~, raw] = xlsread(workbookFile, sheetName, sprintf('A%d:C%d',startRow(1),endRow(1)));
for block=2:length(startRow)
    [~, ~, tmpRawBlock] = xlsread(workbookFile, sheetName, sprintf('A%d:C%d',startRow(block),endRow(block)));
    raw = [raw;tmpRawBlock]; %#ok<AGROW>
end
stringVectors = string(raw(:,1));
stringVectors(ismissing(stringVectors)) = '';
raw = raw(:,[2,3]);

%% Create output variable
I = cellfun(@(x) ischar(x), raw);
raw(I) = {NaN};
data = reshape([raw{:}],size(raw));

%% Create table
tableout = table;

%% Allocate imported array to column variable names
tableout.WEEKNUMBER = stringVectors(:,1);
tableout.B = data(:,1);
tableout.LowTemp = data(:,2);
