# Supplementary material for: An integer GARCH model for a Poisson process with time-varying zero-inflation
Source: PLoS One. 2023 May 18;18(5):e0285769. doi: 10.1371/journal.pone.0285769 (PMC10194996; doi:10.1371/journal.pone.0285769)
Supplement: S1 File — This file contains the codes for simulation study, real data example 1, and real data example 2. (ZIP) [file pone.0285769.s008.zip › S1 File Codes/Simulation Study/ZIP_INARCH_1_Initial_Value/LOGISTIC_INARCH_1/MLE_INARCH_1.m]

clear all
close all
p=1;  % ZIP-INARCH(1)
si=0.25; % AR(12) COEFFICIENT
  true_coef=[-2.0;0.0;1.00;0.40];
% true_coef=[-1.00;-1.00;2.00;0.50];
% true_coef=[2.00;1.00;1.00;0.70];


n=120;    % sample size 120 months
s=1000;   % replication times

tol=1e-5; max_it=100;
mystream=RandStream('mt19937ar','Seed',0);
RandStream.setGlobalStream(mystream);
tStart=cputime;
for time=1:s
    
    x=zeros(1,n);
    u=rand(1,n);
    lamb=zeros(1,n);
    true_omega=zeros(1,n);
    v=zeros(1,n);
    e=randn(1,n+300); 
    r=e(300:n+300);
    
    %simulate AR(12) Time Series
    for t=1:n
        if t<= 12            
            v(t)=r(t);  %AR(12) Time Series
        else             
            v(t)=si*v(t-12)+r(t); %AR(12) Time Series
        end 
    end

    % Simulate omega (t) : Zero Inflated Parameter :Time Varying %
    for t=1:n              
         true_omega(t)= 1/(1+exp(-true_coef(1)-true_coef(2)*v(t)));
    end
    
   % Simulate all the X(t) :Data variables % 
    if u(1)<=true_omega(1)
        x(1)=0;
    else
        lamb(1)=true_coef(3);
        x(1)=poissrnd(lamb(1));
    end
    for t=p+1:n
        if u(t)<=true_omega(t)
            x(t)=0;
        else
            lamb(t)=true_coef(3)+true_coef(4)*x(t-1);
            x(t)=poissrnd(lamb(t));
        end
    end
    
    coef=true_coef-0.01+0.02*rand(1);
    p=1;  % INARCH(2)
        
     for i=p+1:n
        y=[1,x(i-1:-1:i-p)]';
        clsmatrix(:,:,i)=y*y';
        clsvec(:,i)=x(i)*y;
     end

     alpha=sum(clsmatrix,3)\sum(clsvec,2);
     coef=[coef(1),coef(2),alpha'];
%     display(coef);
    coefupdated=zeros(size(coef));
    
    lambda=zeros(1,n);
    omega=zeros(1,n);
    k=zeros(1,n);
    
    for  t=1:n
   
        if x(t)==0
     
           k(t)=1 ; 
           
        else
           
           k(t)=0;
           
        end
    end  
       
    num_it=1;
    deltol=tol+1;
    
    while num_it<=max_it && deltol>tol
        
        lambda(1)=coef(3);
        omega(1)=1/(1+exp(-coef(1)-coef(2)*v(1)));
    
    for t=p+1:n
        
        omega(t)=1/(1+exp(-coef(1)-coef(2)*v(t)));
        lambda(t)=coef(3)+coef(4)*x(t-1);
         
    end

    MLELR=@(z)sum((k(2:n)).*(-log(1./(1+exp(-z(1)-z(2)*v(2:n)))+(1-1./(1+exp(-z(1)-z(2)*v(2:n)))).*exp(-(z(3)+z(4)*x(1:n-1)))))+(1-(k(2:n))).*(-log(1-1./(1+exp(-z(1)-z(2)*v(2:n))))+(-log(z(3)+z(4)*x(1:n-1)).*x(2:n)+z(3)+z(4)*x(1:n-1)+log(factorial(x(2:n)))))); 

        %A=[0,0,0,1,1];b=0.999;
        lb=[-4.00;-4.00;0.10;0.10];
        ub=[+4.00;+4.00;10.0;0.90];
        
        options=optimoptions('fmincon','Algorithm','interior-point','Display','off','FiniteDifferenceType','central');
        [coefupdated,fval,exitflag,output,elambda,grad,hessian]=fmincon(MLELR,coef,[],[],[],[],lb,ub,[],options);
        
%         display(coefupdated);

        deltol=(max(abs((coefupdated-coef)./coef)));  % get the tolerances
        num_it=num_it+1;      % reset parameters
        coef=coefupdated;
        
    end   % while loop
    
    num_it_time(time)=num_it;
    alpha_time(:,time)=coef;
    made_alpha(:,time)=abs(alpha_time(:,time)-true_coef);
    
end  % time loop
tEnd=cputime-tStart;
num_it_time;
[sum(alpha_time,2)';sum(made_alpha,2)']/s

display(tEnd);
% display(hessian);
% 
% plot1 = subplot(2,1,1); % top subplot
% plot(plot1,true_omega)
% xlabel(plot1,'Time Index')
% ylabel(plot1,'Omega')
% 
% plot2 = subplot(2,1,2); % bottom subplot
% plot(plot2,x)
% xlabel(plot2,'Time Index')
% ylabel(plot2,'Time Series of Count Data')
