# Supplementary material for: An integer GARCH model for a Poisson process with time-varying zero-inflation
Source: PLoS One. 2023 May 18;18(5):e0285769. doi: 10.1371/journal.pone.0285769 (PMC10194996; doi:10.1371/journal.pone.0285769)
Supplement: S1 File — This file contains the codes for simulation study, real data example 1, and real data example 2. (ZIP) [file pone.0285769.s008.zip › S1 File Codes/Simulation Study/ZIP_INARCH_1_Initial_Value/SINCOS_INARCH_1/confuneqn.m]

function [c,ceq] = confuneqn(coef)
% Nonlinear inequality constraints
c = [sqrt((coef(1))^2+(coef(2)^2))-0.4999;     
     abs(coef(1))-0.4999;abs(coef(2))-0.4999];
% Nonlinear equality constraints
ceq = [];
end
