# Supplementary material for: An integer GARCH model for a Poisson process with time-varying zero-inflation
Source: PLoS One. 2023 May 18;18(5):e0285769. doi: 10.1371/journal.pone.0285769 (PMC10194996; doi:10.1371/journal.pone.0285769)
Supplement: S1 File — This file contains the codes for simulation study, real data example 1, and real data example 2. (ZIP) [file pone.0285769.s008.zip › S1 File Codes/Simulation Study/ZIP_INARCH_1_Initial_Value/SINCOS_INARCH_1/EM_INARCH_1.m]

clear all
close all
p=1;  % ZIP-INARCH(1)
   true_coef=[0.10;0.10;1;0.40];
%  true_coef=[-0.25;-0.25;2;0.50];
%  true_coef=[-0.35;-0.30;1;0.70];

c=0.0001;

n=120;    % sample size 360 months
s=1000;   % replication times

tol=1e-6; max_it=100;
mystream=RandStream('mt19937ar','Seed',0);
RandStream.setGlobalStream(mystream);
tStart=cputime;
for time=1:s
    x=zeros(1,n);
    u=rand(1,n);
    lamb=zeros(1,n);
    true_omega=zeros(1,n);
    
    % Simulate omega (t) : Zero Inflated Parameter :Time Varying %
    for t=1:n              
         true_omega(t)= true_coef(1)*sin(2*pi*t/12)+true_coef(2)*cos(2*pi*t/12)+sqrt(true_coef(1)^2+true_coef(2)^2)+c;
    end
    
    % Simulate all the X(t) :Data variables % 
    if u(1)<=true_omega(1)
        x(1)=0;
    else
        lamb(1)=true_coef(3);
        x(1)=poissrnd(lamb(1));
    end
    for t=p+1:n
        if u(t)<=true_omega(t)
            x(t)=0;
        else
            lamb(t)=true_coef(3)+true_coef(4)*x(t-1);
            x(t)=poissrnd(lamb(t));
        end
    end
    
    coef=true_coef-0.01+0.02*rand(1);
    p=1;  % INARCH(2)
        
     for i=p+1:n
        y=[1,x(i-1:-1:i-p)]';
        clsmatrix(:,:,i)=y*y';
        clsvec(:,i)=x(i)*y;
     end

     alpha=sum(clsmatrix,3)\sum(clsvec,2);
     coef=[coef(1),coef(2),alpha'];
    coefupdated=zeros(size(coef));
    
    lambda=zeros(1,n);
    omega=zeros(1,n);
    tau=zeros(1,n);
           
    num_it=1;
    deltol=tol+1;
    
    
    while num_it<=max_it && deltol>tol
    lambda(1)=coef(3);
    omega(1)=coef(1)*sin(2*pi*1/12)+coef(2)*cos(2*pi*1/12)+sqrt(coef(1)^2+coef(2)^2)+c;
    for t=p+1:n
    omega(t)=coef(1)*sin(2*pi*t/12)+coef(2)*cos(2*pi*t/12)+sqrt(coef(1)^2+coef(2)^2)+c;
    lambda(t)=coef(3)+coef(4)*x(t-1);
        
        if x(t)==0
        tau(t)=omega(t)/(omega(t)+(1-omega(t))*exp(-lambda(t)));  % get the posterior probabilities
        else
        tau(t)=0; 
        end    
    
    end
   
   EM=@(z)sum((tau(2:n)).*(-log(z(1)*sin(2*pi*(2:n)/12)+z(2)*cos(2*pi*(2:n)/12)+sqrt(z(1)^2+z(2)^2)+c))+(1-(tau(2:n))).*(-log(1-z(1)*sin(2*pi*(2:n)/12)-z(2)*cos(2*pi*(2:n)/12)-sqrt(z(1)^2+z(2)^2)-c)+(-log(z(3)+z(4)*x(1:n-1)).*x(2:n)+z(3)+z(4)*x(1:n-1)+log(factorial(x(2:n)))))); 
   
   
         lb=[-0.4999;-0.4999;0.10;0.01];
         ub=[+0.4999;+0.4999;10.0;0.99];
        
         nonlcon=@(coef)confuneqn(coef);%confuneq.m
         options=optimoptions('fmincon','Algorithm','interior-point','Display','off','FiniteDifferenceType','central');
         [coefupdated,fval,exitflag,output,elambda,grad,hessian]=fmincon(EM,coef,[],[],[],[],lb,ub,nonlcon,options);
             % display(coefupdated);
             deltol=(max(abs((coefupdated-coef)./coef)));  % get the tolerances
             num_it=num_it+1;      % reset parameters
             coef=coefupdated;
    end   % while loop
    
    num_it_time(time)=num_it;
    alpha_time(:,time)=coef;
    made_alpha(:,time)=abs(alpha_time(:,time)-true_coef);
    
end  % time loop
tEnd=cputime-tStart;
num_it_time;
[sum(alpha_time,2)';sum(made_alpha,2)']/s
display(tEnd);
% 
% plot1 = subplot(2,1,1); % top subplot
% plot(plot1,true_omega)
% xlabel(plot1,'Time Index')
% ylabel(plot1,'Omega')
% 
% plot2 = subplot(2,1,2); % bottom subplot
% plot(plot2,x)
% xlabel(plot2,'Time Index')
% ylabel(plot2,'Time Series of Count Data')
