# Supplementary material for: An integer GARCH model for a Poisson process with time-varying zero-inflation
Source: PLoS One. 2023 May 18;18(5):e0285769. doi: 10.1371/journal.pone.0285769 (PMC10194996; doi:10.1371/journal.pone.0285769)
Supplement: S1 File — This file contains the codes for simulation study, real data example 1, and real data example 2. (ZIP) [file pone.0285769.s008.zip › S1 File Codes/Simulation Study/ZIP_INARCH_2 Initial_Value/SIN_COS/MLE_INARCH_2.m]

clear all
close all
p=2;  % ZIP-INARCH(2)

   true_coef=[0.10;0.10;1.00;0.20;0.20];
%    true_coef=[-0.25;-0.25;2.00;0.30;0.20];
%   true_coef=[-0.35;-0.30;1.00;0.40;0.30];
 
 c=0.0001;

n=360;    % sample size 120 months
s=1000;   % replication times

tol=1e-6; max_it=100;
mystream=RandStream('mt19937ar','Seed',0);
RandStream.setGlobalStream(mystream);
tStart=cputime;
for time=1:s
    x=zeros(1,n);
    u=rand(1,n);
    lamb=zeros(1,n);
    true_omega=zeros(1,n);
    
    % Simulate omega (t) : Zero Inflated Parameter :Time Varying %
    for t=1:n              
         true_omega(t)= true_coef(1)*sin(2*pi*t/12)+true_coef(2)*cos(2*pi*t/12)+sqrt(true_coef(1)^2+true_coef(2)^2)+c;
    end
    
    % Simulate all the X(t) :Data variables % 
    if u(1)<=true_omega(1)
        x(1)=0;
    else
        x(1)=poissrnd(true_coef(3));
    end
    
    if u(2)<true_omega(2)
        x(2)=0;
    else
        x(2)=poissrnd(true_coef(3)+true_coef(4)*x(1));
    end
    
    for t=p+1:n
        if u(t)<=true_omega(t)
            x(t)=0;
        else
            x(t)=poissrnd(true_coef(3)+true_coef(4)*x(t-1)+true_coef(5)*x(t-2));
        end
    end
    
    coef=true_coef-0.01+0.02*rand(1);
    
    p=2;  % INARCH(2)
        for i=p+1:n
            y=[1,x(i-1:-1:i-p)]';
           clsmatrix(:,:,i)=y*y';
            clsvec(:,i)=x(i)*y;
        end
%     display(coef);

     alpha=sum(clsmatrix,3)\sum(clsvec,2);
     coef=[coef(1),coef(2),alpha'];
    
     coefupdated=zeros(size(coef));
    
    lambda=zeros(1,n);
    omega=zeros(1,n);
    
    k=zeros(1,n);
    
    for  t=1:n
   
        if x(t)==0
     
           k(t)=1 ; 
           
        else
           
           k(t)=0;
           
        end
        
    end
   
    num_it=1;
    deltol=tol+1;
    
   while num_it<=max_it && deltol>tol
        
    lambda(1)=coef(3);
    lambda(2)=coef(3)+coef(4)*x(1);
    omega(1)=coef(1)*sin(2*pi*1/12)+coef(2)*cos(2*pi*1/12)+sqrt(coef(1)^2+coef(2)^2)+c;
    omega(2)=coef(1)*sin(2*pi*2/12)+coef(2)*cos(2*pi*2/12)+sqrt(coef(1)^2+coef(2)^2)+c;

    for t=p+1:n
    omega(t)=coef(1)*sin(2*pi*t/12)+coef(2)*cos(2*pi*t/12)+sqrt(coef(1)^2+coef(2)^2)+c;
    lambda(t)=coef(3)+coef(4)*x(t-1)+coef(5)*x(t-2);
    end
         
        MLE=@(z)sum((k(3:n)).*(-log(z(1)*sin(2*pi*(3:n)/12)+z(2)*cos(2*pi*(3:n)/12)+sqrt(z(1)^2+z(2)^2)+c+(1-z(1)*sin(2*pi*(3:n)/12)-z(2)*cos(2*pi*(3:n)/12)-sqrt(z(1)^2+z(2)^2)-c).*exp(-(z(3)+z(4)*x(2:n-1)+z(5)*x(1:n-2)))))+(1-(k(3:n))).*(-log(1-z(1)*sin(2*pi*(3:n)/12)-z(2)*cos(2*pi*(3:n)/12)-sqrt(z(1)^2+z(2)^2)-c)+(-log(z(3)+z(4)*x(2:n-1)+z(5)*x(1:n-2)).*x(3:n)+z(3)+z(4)*x(2:n-1)+z(5)*x(1:n-2)+log(factorial(x(3:n)))))); 

        A=[0,0,0,1,1];b=0.9999;
        lb=[-0.4999;-0.4999;0.10;0.01;0.01];
        ub=[+0.4999;+0.4999;10.0;0.99;0.99];
        
        nonlcon=@(coef)confuneqn(coef);%confuneq.m
        options=optimoptions('fmincon','Algorithm','interior-point','Display','off','FiniteDifferenceType','forward');
        [coefupdated,fval,exitflag,output,elambda,grad,hessian]=fmincon(MLE,coef,A,b,[],[],lb,ub,nonlcon,options);
        
        %[coefupdated]=fmincon(MLE,coef,[],[],[],[],lb,ub,nonlcon,options);
        %options=optimset('Algorithm','active-set','Display','off');
        %coefupdated=fmincon(MLE,coef,A,b,[],[],lb,ub,nonlcon,options);
        %display(coefupdated);
        
        deltol=(max(abs((coefupdated-coef)./coef)));  % get the tolerances
        num_it=num_it+1;      % reset parameters
        coef=coefupdated;
    end   % while loop
    num_it_time(time)=num_it;
    alpha_time(:,time)=coef;
    made_alpha(:,time)=abs(alpha_time(:,time)-true_coef);
end  % time loop
tEnd=cputime-tStart;
num_it_time;
[sum(alpha_time,2)';sum(made_alpha,2)']/s
display(tEnd);

%zzz=sum(alpha_time,2)/s;
%AIC_VALUE=AIC_sin_cos(zzz,x);
%display(AIC_VALUE);
% display(num_it_time);
% 
% plot1 = subplot(2,1,1); % top subplot
% plot(plot1,true_omega)
% xlabel(plot1,'Time Index')
% ylabel(plot1,'Omega')
% 
% plot2 = subplot(2,1,2); % bottom subplot
% plot(plot2,x)
% xlabel(plot2,'Time Index')
% ylabel(plot2,'Time Series of Count Data')
