# Supplementary material for: An integer GARCH model for a Poisson process with time-varying zero-inflation
Source: PLoS One. 2023 May 18;18(5):e0285769. doi: 10.1371/journal.pone.0285769 (PMC10194996; doi:10.1371/journal.pone.0285769)
Supplement: S1 File — This file contains the codes for simulation study, real data example 1, and real data example 2. (ZIP) [file pone.0285769.s008.zip › S1 File Codes/Simulation Study/ZIP_INGARCH_1_1_Initial_Values/Logistic_INGARCH_1_1/EM_INGARCH_1_1.m]

clear all
close all
p=1;  % ZIP-GARCH(1,1)
si=0.25; % AR(12) COEFFICIENT
  true_coef=[-2.0;0.0;1.0;0.2;0.2];
%   true_coef=[-1.0;-1.0;2.0;0.3;0.2];
%  true_coef=[2.0;1.0;1;0.4;0.3];

n=120;    % sample size 120 months
s=1000;   % replication times

tol=1e-5; max_it=100;
mystream=RandStream('mt19937ar','Seed',0);
RandStream.setGlobalStream(mystream);
tStart=cputime;
for time=1:s
   
    x=zeros(1,n);
    u=rand(1,n);
    lamb=zeros(1,n);
    true_omega=zeros(1,n);
    v=zeros(1,n);
    e=randn(1,n+300); 
    r=e(300:n+300);
    
    %simulate AR(12) Time Series
    for t=1:n
        if t<= 12            
            v(t)=r(t);  %AR(12) Time Series
        else             
            v(t)=si*v(t-12)+r(t); %AR(12) Time Series
        end 
    end

    % Simulate omega (t) : Zero Inflated Parameter :Time Varying %
    for t=1:n              
         true_omega(t)= 1/(1+exp(-true_coef(1)-true_coef(2)*v(t)));
    end
    
    % Simulate all the X(t) :Data variables % 
    if u(1)<=true_omega(1)
        x(1)=0;
    else
        lamb(1)=true_coef(3);
        x(1)=poissrnd(lamb(1));
    end
    for t=p+1:n
        if u(t)<=true_omega(t)
            x(t)=0;
        else
            lamb(t)=true_coef(3)+true_coef(4)*x(t-1)+true_coef(5)*lamb(t-1);
            x(t)=poissrnd(lamb(t));
        end
    end
    
%     coef=true_coef-0.1+0.2*rand(1);
      coef=true_coef+0.2+0.2*rand(1);

    M1=arima(1,0,1);
    EstM1=estimate(M1,x','Display','off');
    initial_alpha0=EstM1.Constant/(1-mean(true_omega));
    initial_alpha1=(cell2mat(EstM1.AR)+cell2mat(EstM1.MA))/(1-mean(true_omega));
    initial_beta1=-cell2mat(EstM1.MA);

    if((initial_alpha1<=0) ||(initial_beta1<=0)||(initial_beta1>=1))
            coef;
    else
            coef=[coef(1),coef(2),initial_alpha0,initial_alpha1,initial_beta1];
    end
%     display(coef);

    coefupdated=zeros(size(coef));
    
    lambda=zeros(1,n);
    omega=zeros(1,n);
    tau=zeros(1,n);
       
    num_it=1;
    deltol=tol+1;
    
    while num_it<=max_it && deltol>tol
        
    lambda(1)=coef(3);
    omega(1)=1/(1+exp(-coef(1)-coef(2)*v(1)));
    
    for t=p+1:n
    omega(t)=1/(1+exp(-coef(1)-coef(2)*v(t)));
    lambda(t)=coef(3)+coef(4)*x(t-1)+coef(5)*lambda(t-1);
    if x(t)==0
        tau(t)=omega(t)/(omega(t)+(1-omega(t))*exp(-lambda(t)));  % get the posterior probabilities
    else
        tau(t)=0; 
    end    
    end
    
    EM=@(z)sum((tau(2:n)).*(-log(1./(1+exp(-z(1)-z(2)*v(2:n)))))+(1-(tau(2:n))).*(-log(1-1./(1+exp(-z(1)-z(2)*v(2:n))))-log(z(3)+z(4)*x(1:n-1)+z(5)*lambda(1:n-1)).*x(2:n)+z(3)+z(4)*x(1:n-1)+z(5)*lambda(1:n-1)+log(factorial(x(2:n))))); 

        A=[0,0,0,1,1];b=0.9999;
        lb=[-4.0;-4.0;0.10;0.10;0.10];
        ub=[+4.0;+4.0;10.0;0.90;0.90];
        
        %nonlcon=@(coef)confuneqn(coef);%confuneq.m
        options=optimoptions('fmincon','Algorithm','interior-point','Display','off','FiniteDifferenceType','central');
        [coefupdated,fval,exitflag,output,elambda,grad,hessian]=fmincon(EM,coef,A,b,[],[],lb,ub,[],options);
        
        %options=optimset('Algorithm','active-set','Display','off');
        %coefupdated=fmincon(EM,coef,A,b,[],[],lb,ub,nonlcon,options);
        %display(coefupdated);

        deltol=(max(abs((coefupdated-coef)./coef)));  % get the tolerances
        num_it=num_it+1;      % reset parameters
        coef=coefupdated;
    end   % while loop
    num_it_time(time)=num_it;
    alpha_time(:,time)=coef;
    made_alpha(:,time)=abs(alpha_time(:,time)-true_coef);
end  % time loop
tEnd=cputime-tStart;
num_it_time;
[sum(alpha_time,2)';sum(made_alpha,2)']/s
display(tEnd);
% 
% plot1 = subplot(2,1,1); % top subplot
% plot(plot1,true_omega)
% xlabel(plot1,'Time Index')
% ylabel(plot1,'Omega')
% 
% plot2 = subplot(2,1,2); % bottom subplot
% plot(plot2,x)
% xlabel(plot2,'Time Index')
% ylabel(plot2,'Time Series of Count Data')
